# Supplementary material for: Crystal structure and Hirshfeld surface analysis of 2-(4-nitro­phen­yl)-2-oxoethyl benzoate
Source: Acta Crystallogr E Crystallogr Commun. 2019 Oct 22;75(Pt 11):1719–23. doi: 10.1107/S2056989019013975 (PMC6829730; doi:10.1107/S2056989019013975)
Supplement: Supplementary file 1 [file e-75-01719-sup1.cif]

##############################################################################
#                                                                            #
# This CIF contains the data in a paper accepted for publication in          #
# Acta Crystallographica Section E. It conforms to the requirements of       #
# Notes for Authors for Acta Crystallographica Section E, and has been       #
# peer reviewed under the auspices of the IUCr Commission on Journals.       #
#                                                                            #
# Full details of the Crystallographic Information File format               #
# are given in the paper "The Crystallographic Information File (CIF):       #
# a New Standard Archive File for Crystallography" by S. R. Hall, F. H.      #
# Allen and I. D. Brown [Acta Cryst. (1991), A47, 655-685].                  #
#                                                                            #
# The current version of the core CIF dictionary is obtainable from          #
# ftp://ftp.iucr.org/pub/cif_core.dic.                                       #
#                                                                            #
# Software is freely available for graphical display of the structure(s)     #
# in this CIF. For information consult the CIF software page                 #
# http://www.iucr.org/resources/cif/software.                                #
#                                                                            #
# This file may be used for bona fide research purposes within the           #
# scientific community so long as proper attribution is given to the journal # 
# article from which it was obtained.                                        #
#                                                                            #
##############################################################################
data_global
_audit_creation_method     'PLATON <TABLE ACC> option'
_journal_date_recd_electronic     2019-10-09
_journal_date_accepted     2019-10-14
_journal_name_full     'Acta Crystallographica, Section E'
_journal_year     2019
_journal_volume     75
_journal_issue     11
_journal_page_first     1719
_journal_page_last     1723
_journal_paper_category     GO
_journal_paper_doi     10.1107/S2056989019013975
_journal_coeditor_code     SU5520
_publ_contact_author_name     'Dr. Ismail Warad'
_publ_contact_author_address
;
Department of Chemistry
Science College
An-Najah National University
PO Box 7
Nablus
West Bank
Palestinian Territories
;
_publ_contact_author_email     'khalil.i@najah.edu'
_publ_contact_author_fax     '+972 9234 5982'
_publ_contact_author_phone     '+972 9234 5982'
_publ_section_title
;
Crystal structure and Hirshfeld surface analysis of 2-(4-nitrophenyl)-2-oxoethyl
benzoate
;
loop_
    _publ_author_name
    _publ_author_address
    'Sheshadri, S. N.'
;
Department of Chemistry
GSSS Institute of Engineering and Technology for Women
Mysuru 570 016
Karnataka
India
;
    'Chidan Kumar, C. S.'
;
Department of Engineering Chemistry
Vidya Vikas Institute of Engineering & Technology
Visvesvaraya Technological University
Alanahally
Mysuru 570 028
Karnataka
India
;
    'Naveen, S.'
;
Department of Physics
School of Engineering and Technology
Jain University
Bangalore 562 112
India
;
    'Veeraiah, M. K.'
;
Department of Chemistry
Sri Siddhartha Institute of Technology
Tumkur 572 105
Karnataka
India
;
    'Raghava Reddy, K.'
;
School of Chemical & Biomolecular Engineering
The University of Sydney
Sydney
NSW
Australia
;
    'Ismail Warad'
;
Department of Chemistry
Science College
An-Najah National University
PO Box 7
Nablus
West Bank
Palestinian Territories
;
_publ_section_synopsis
;
The title compound, 2-(4-nitrophenyl)-2-oxoethyl benzoate, is relatively planar
with the two aromatic rings being inclined to each other by 3.09(5)\%.
;
data_I
_chemical_name_systematic
;
2-(4-Nitrophenyl)-2-oxoethyl benzoate
;
_chemical_name_common     ?
_chemical_formula_moiety     'C15 H11 N O5'
_chemical_formula_sum     'C15 H11 N O5'
_chemical_formula_structural     ?
_chemical_formula_iupac     'C15 H11 N O5'
_chemical_formula_weight     285.25
_chemical_melting_point     ?
_chemical_compound_source     'see text'
_symmetry_cell_setting     monoclinic
_symmetry_space_group_name_H-M     'P 21/c'
_symmetry_space_group_name_Hall     '-P 2ybc'
loop_
    _symmetry_equiv_pos_site_id
    _symmetry_equiv_pos_as_xyz
    1 x,y,z
    2 -x,1/2+y,1/2-z
    3 -x,-y,-z
    4 x,1/2-y,1/2+z
_cell_length_a     7.3371(4)
_cell_length_b     21.0051(11)
_cell_length_c     8.3069(4)
_cell_angle_alpha     90
_cell_angle_beta     102.7110(10)
_cell_angle_gamma     90
_cell_volume     1248.86(11)
_cell_formula_units_Z     4
_cell_measurement_reflns_used     3133
_cell_measurement_theta_min     1.94
_cell_measurement_theta_max     30.20
_cell_measurement_temperature     100
_cell_special_details
;
;
_exptl_crystal_description     'needle'
_exptl_crystal_colour     'colourless'
_exptl_crystal_size_max     0.370
_exptl_crystal_size_mid     0.190
_exptl_crystal_size_min     0.110
_exptl_crystal_size_rad     ?
_exptl_crystal_density_diffrn     1.517
_exptl_crystal_density_meas     ?
_exptl_crystal_density_method     'Not Measured'
_exptl_crystal_F_000     592
_exptl_absorpt_coefficient_mu     0.116
_exptl_absorpt_correction_type     multi-scan
_exptl_absorpt_process_details
;
(SADABS; Bruker, 2012)
;
_exptl_absorpt_correction_T_min     0.959
_exptl_absorpt_correction_T_max     0.988
_exptl_special_details
;
;
_diffrn_ambient_temperature     100
_diffrn_radiation_type     'MoK\a'
_diffrn_radiation_wavelength     0.71073
_diffrn_radiation_source     'Rotating Anode'
_diffrn_radiation_monochromator     'graphite'
_diffrn_measurement_device_type
;
Bruker APEXII DUO CCD area-detector
;
_diffrn_measurement_method     '\f and \w scans'
_diffrn_detector_area_resol_mean     18.4
_diffrn_reflns_number     14140
_diffrn_reflns_av_R_equivalents     0.0287
_diffrn_reflns_av_sigmaI/netI     0.0269
_diffrn_reflns_theta_min     1.94
_diffrn_reflns_theta_max     30.20
_diffrn_reflns_theta_full     30.20
_diffrn_measured_fraction_theta_max     0.997
_diffrn_measured_fraction_theta_full     0.997
_diffrn_reflns_limit_h_min     -10
_diffrn_reflns_limit_h_max     10
_diffrn_reflns_limit_k_min     -29
_diffrn_reflns_limit_k_max     29
_diffrn_reflns_limit_l_min     -11
_diffrn_reflns_limit_l_max     11
_diffrn_reflns_reduction_process
;
;
_diffrn_radiation_probe     x-ray
_refine_special_details
;
 Refinement on F^2^ for ALL reflections except those
 flagged by the user for potential systematic errors.
 Weighted R-factors wR and all goodnesses of fit S
 are based on F^2^, conventional R-factors R are based
 on F, with F set to zero for negative F^2^. The
 observed criterion of F^2^ > 2sigma(F^2^) is used only
 for calculating -R-factor-obs etc. and is not
 relevant to the choice of reflections for refinement.
 R-factors based on F^2^ are statistically about twice
 as large as those based on F, and R-factors based on
 ALL data will be even larger.
;
_reflns_number_total     3496
_reflns_number_gt     3133
_reflns_threshold_expression     I>2\s(I)
_refine_ls_structure_factor_coef     Fsqd
_refine_ls_matrix_type     full
_refine_ls_R_factor_all     0.0497
_refine_ls_R_factor_gt     0.0414
_refine_ls_wR_factor_gt     0.1121
_refine_ls_wR_factor_ref     0.1204
_refine_ls_goodness_of_fit_ref     1.055
_refine_ls_restrained_S_all     1.055
_refine_ls_number_reflns     3696
_refine_ls_number_parameters     190
_refine_ls_number_restraints     0
_refine_ls_number_constraints     ?
_refine_ls_hydrogen_treatment     constr
_refine_ls_weighting_scheme     calc
_refine_ls_weighting_details
         'calc w=1/[\s^2^(Fo^2^)+(0.0687P)^2^+0.3119P] where P=(Fo^2^+2Fc^2^)/3'
_atom_sites_solution_hydrogens     geom
_atom_sites_solution_primary     direct
_atom_sites_solution_secondary     difmap
_refine_ls_shift/su_max     0.000
_refine_ls_shift/su_mean     0.000
_refine_diff_density_max     0.393
_refine_diff_density_min     -0.296
_refine_ls_extinction_method     'none'
_refine_ls_abs_structure_details     ?
_refine_ls_abs_structure_Flack     .
loop_
    _atom_type_symbol
    _atom_type_description
    _atom_type_scat_dispersion_real
    _atom_type_scat_dispersion_imag
    _atom_type_scat_source
    C C 0.0033 0.0016 ' International Tables Vol C Tables 4.2.6.8 and 6.1.1.4'
    H H 0.0000 0.0000 ' International Tables Vol C Tables 4.2.6.8 and 6.1.1.4'
    N N 0.0061 0.0033 ' International Tables Vol C Tables 4.2.6.8 and 6.1.1.4'
    O O 0.0106 0.0060 ' International Tables Vol C Tables 4.2.6.8 and 6.1.1.4'
_computing_data_collection
;
APEX2 (Bruker, 2012)
;
_computing_cell_refinement
;
SAINT (Bruker, 2012)
;
_computing_data_reduction
;
SAINT (Bruker, 2012)
;
_computing_structure_solution
;
SHELXS97 (Sheldrick, 2008)
;
_computing_structure_refinement
;
SHELXL97 (Sheldrick, 2008)
;
_computing_molecular_graphics
;
Mercury (Macrae <i>et al.</i>, 2008)
;
_computing_publication_material
;
SHELXL97 (Sheldrick, 2008), PLATON (Spek, 2009) and publCIF
(Westrip, 2010)
;
loop_
    _atom_site_type_symbol
    _atom_site_label
    _atom_site_fract_x
    _atom_site_fract_y
    _atom_site_fract_z
    _atom_site_U_iso_or_equiv
    _atom_site_thermal_displace_type
    _atom_site_calc_flag
    _atom_site_refinement_flags
    _atom_site_occupancy
    _atom_site_disorder_assembly
    _atom_site_disorder_group
    O O1 0.14827(11) 0.38115(4) 0.37625(9) 0.0160(2) Uani d . 1.000 . .
    O O2 0.34743(16) 0.30646(4) 0.58368(11) 0.0357(3) Uani d . 1.000 . .
    O O3 -0.02999(13) 0.46698(4) 0.29186(10) 0.0227(3) Uani d . 1.000 . .
    O O4 0.55675(12) 0.44140(4) 1.40112(10) 0.0228(2) Uani d . 1.000 . .
    O O5 0.70482(14) 0.35199(5) 1.40652(11) 0.0292(3) Uani d . 1.000 . .
    N N1 0.59732(13) 0.39281(5) 1.33492(11) 0.0167(2) Uani d . 1.000 . .
    C C1 0.47223(14) 0.31711(5) 0.92088(13) 0.0142(3) Uani d . 1.000 . .
    C C2 0.54458(14) 0.32506(5) 1.08833(13) 0.0142(3) Uani d . 1.000 . .
    C C3 0.51595(14) 0.38305(5) 1.15843(12) 0.0129(2) Uani d . 1.000 . .
    C C4 0.41568(14) 0.43237(5) 1.06970(13) 0.0137(2) Uani d . 1.000 . .
    C C5 0.34479(14) 0.42390(5) 0.90160(12) 0.0128(2) Uani d . 1.000 . .
    C C6 0.37472(13) 0.36653(5) 0.82655(12) 0.0123(2) Uani d . 1.000 . .
    C C7 0.30848(15) 0.35532(5) 0.64525(13) 0.0152(3) Uani d . 1.000 . .
    C C8 0.19380(15) 0.40611(5) 0.54070(12) 0.0144(3) Uani d . 1.000 . .
    C C9 0.03139(14) 0.41587(5) 0.26299(12) 0.0132(2) Uani d . 1.000 . .
    C C10 -0.01390(13) 0.38341(5) 0.09985(12) 0.0122(2) Uani d . 1.000 . .
    C C11 -0.11222(14) 0.41756(5) -0.03566(13) 0.0140(3) Uani d . 1.000 . .
    C C12 -0.16055(14) 0.38880(5) -0.18959(13) 0.0159(3) Uani d . 1.000 . .
    C C13 -0.11199(15) 0.32571(5) -0.20797(13) 0.0168(3) Uani d . 1.000 . .
    C C14 -0.01248(15) 0.29164(5) -0.07323(13) 0.0162(3) Uani d . 1.000 . .
    C C15 0.03811(14) 0.32043(5) 0.08058(13) 0.0138(3) Uani d . 1.000 . .
    H H1 0.48900 0.27770 0.86970 0.0170 Uiso c R 1.000 . .
    H H2 0.61170 0.29180 1.15300 0.0170 Uiso c R 1.000 . .
    H H4 0.39580 0.47110 1.12250 0.0160 Uiso c R 1.000 . .
    H H5 0.27610 0.45710 0.83790 0.0150 Uiso c R 1.000 . .
    H H8A 0.07880 0.41510 0.58050 0.0170 Uiso c R 1.000 . .
    H H8B 0.26650 0.44600 0.54450 0.0170 Uiso c R 1.000 . .
    H H11 -0.14620 0.46060 -0.02260 0.0170 Uiso c R 1.000 . .
    H H12 -0.22660 0.41220 -0.28210 0.0190 Uiso c R 1.000 . .
    H H13 -0.14680 0.30570 -0.31290 0.0200 Uiso c R 1.000 . .
    H H14 0.02090 0.24860 -0.08660 0.0190 Uiso c R 1.000 . .
    H H15 0.10770 0.29740 0.17220 0.0170 Uiso c R 1.000 . .
loop_
    _atom_site_aniso_label
    _atom_site_aniso_U_11
    _atom_site_aniso_U_22
    _atom_site_aniso_U_33
    _atom_site_aniso_U_12
    _atom_site_aniso_U_13
    _atom_site_aniso_U_23
    O1 0.0200(4) 0.0170(4) 0.0090(3) 0.0052(3) -0.0008(3) -0.0008(3)
    O2 0.0581(7) 0.0226(4) 0.0179(4) 0.0205(4) -0.0097(4) -0.0078(3)
    O3 0.0325(5) 0.0174(4) 0.0160(4) 0.0090(3) 0.0003(3) -0.0014(3)
    O4 0.0256(4) 0.0266(4) 0.0150(4) 0.0018(3) 0.0018(3) -0.0064(3)
    O5 0.0366(5) 0.0313(5) 0.0149(4) 0.0113(4) -0.0048(4) 0.0036(3)
    N1 0.0159(4) 0.0219(4) 0.0115(4) 0.0000(3) 0.0015(3) 0.0007(3)
    C1 0.0155(5) 0.0123(4) 0.0142(5) -0.0001(3) 0.0017(4) 0.0004(3)
    C2 0.0142(5) 0.0138(4) 0.0137(5) 0.0008(3) 0.0012(4) 0.0032(3)
    C3 0.0120(4) 0.0171(4) 0.0093(4) -0.0018(3) 0.0015(3) 0.0007(3)
    C4 0.0142(4) 0.0138(4) 0.0128(4) 0.0007(3) 0.0026(4) -0.0012(3)
    C5 0.0130(4) 0.0128(4) 0.0119(4) 0.0016(3) 0.0010(3) 0.0007(3)
    C6 0.0117(4) 0.0126(4) 0.0119(4) -0.0012(3) 0.0012(3) -0.0005(3)
    C7 0.0171(5) 0.0145(4) 0.0120(4) 0.0007(4) -0.0012(4) -0.0007(3)
    C8 0.0184(5) 0.0149(4) 0.0089(4) 0.0024(4) 0.0010(4) -0.0004(3)
    C9 0.0139(4) 0.0142(4) 0.0112(4) -0.0001(3) 0.0020(4) 0.0019(3)
    C10 0.0115(4) 0.0144(4) 0.0106(4) -0.0010(3) 0.0021(3) 0.0002(3)
    C11 0.0136(4) 0.0151(4) 0.0129(5) 0.0012(3) 0.0022(4) 0.0021(3)
    C12 0.0142(5) 0.0207(5) 0.0118(5) -0.0004(4) 0.0007(4) 0.0030(4)
    C13 0.0180(5) 0.0209(5) 0.0109(4) -0.0024(4) 0.0022(4) -0.0011(4)
    C14 0.0203(5) 0.0156(5) 0.0128(5) 0.0002(4) 0.0041(4) -0.0012(4)
    C15 0.0157(5) 0.0142(4) 0.0113(4) 0.0004(3) 0.0027(4) 0.0015(3)
_geom_special_details
;
 Bond distances, angles etc. have been calculated using the
 rounded fractional coordinates. All su's are estimated
 from the variances of the (full) variance-covariance matrix.
 The cell esds are taken into account in the estimation of
 distances, angles and torsion angles
;
loop_
    _geom_bond_atom_site_label_1
    _geom_bond_atom_site_label_2
    _geom_bond_site_symmetry_1
    _geom_bond_site_symmetry_2
    _geom_bond_distance
    _geom_bond_publ_flag
    O1 C8 . . 1.4324(12) no
    O1 C9 . . 1.3407(13) no
    O2 C7 . . 1.2087(14) no
    O3 C9 . . 1.2085(14) no
    O4 N1 . . 1.2267(13) no
    O5 N1 . . 1.2266(14) no
    N1 C3 . . 1.4706(13) no
    C1 C2 . . 1.3855(15) no
    C1 C6 . . 1.3988(15) no
    C2 C3 . . 1.3859(15) no
    C3 C4 . . 1.3853(15) no
    C4 C5 . . 1.3901(14) no
    C5 C6 . . 1.3962(15) no
    C6 C7 . . 1.4959(14) no
    C7 C8 . . 1.5096(15) no
    C9 C10 . . 1.4878(14) no
    C10 C11 . . 1.3945(14) no
    C10 C15 . . 1.3958(15) no
    C11 C12 . . 1.3879(15) no
    C12 C13 . . 1.3894(15) no
    C13 C14 . . 1.3923(15) no
    C14 C15 . . 1.3883(15) no
    C1 H1 . . 0.9500 no
    C2 H2 . . 0.9500 no
    C4 H4 . . 0.9500 no
    C5 H5 . . 0.9500 no
    C8 H8A . . 0.9900 no
    C8 H8B . . 0.9900 no
    C11 H11 . . 0.9500 no
    C12 H12 . . 0.9500 no
    C13 H13 . . 0.9500 no
    C14 H14 . . 0.9500 no
    C15 H15 . . 0.9500 no
loop_
    _geom_angle_atom_site_label_1
    _geom_angle_atom_site_label_2
    _geom_angle_atom_site_label_3
    _geom_angle_site_symmetry_1
    _geom_angle_site_symmetry_2
    _geom_angle_site_symmetry_3
    _geom_angle
    _geom_angle_publ_flag
    C8 O1 C9 . . . 116.69(8) no
    O4 N1 O5 . . . 123.90(9) no
    O4 N1 C3 . . . 118.53(9) no
    O5 N1 C3 . . . 117.56(9) no
    C2 C1 C6 . . . 120.58(10) no
    C1 C2 C3 . . . 117.89(10) no
    N1 C3 C2 . . . 118.40(9) no
    N1 C3 C4 . . . 118.54(9) no
    C2 C3 C4 . . . 123.06(9) no
    C3 C4 C5 . . . 118.44(10) no
    C4 C5 C6 . . . 119.88(9) no
    C1 C6 C5 . . . 120.11(9) no
    C1 C6 C7 . . . 117.39(9) no
    C5 C6 C7 . . . 122.50(9) no
    O2 C7 C6 . . . 120.33(10) no
    O2 C7 C8 . . . 120.69(10) no
    C6 C7 C8 . . . 118.98(9) no
    O1 C8 C7 . . . 105.87(8) no
    O1 C9 O3 . . . 123.56(9) no
    O1 C9 C10 . . . 111.72(9) no
    O3 C9 C10 . . . 124.72(9) no
    C9 C10 C11 . . . 118.15(9) no
    C9 C10 C15 . . . 121.80(9) no
    C11 C10 C15 . . . 120.06(9) no
    C10 C11 C12 . . . 120.11(10) no
    C11 C12 C13 . . . 119.78(10) no
    C12 C13 C14 . . . 120.25(10) no
    C13 C14 C15 . . . 120.18(10) no
    C10 C15 C14 . . . 119.60(10) no
    C2 C1 H1 . . . 120.00 no
    C6 C1 H1 . . . 120.00 no
    C1 C2 H2 . . . 121.00 no
    C3 C2 H2 . . . 121.00 no
    C3 C4 H4 . . . 121.00 no
    C5 C4 H4 . . . 121.00 no
    C4 C5 H5 . . . 120.00 no
    C6 C5 H5 . . . 120.00 no
    O1 C8 H8A . . . 111.00 no
    O1 C8 H8B . . . 111.00 no
    C7 C8 H8A . . . 111.00 no
    C7 C8 H8B . . . 111.00 no
    H8A C8 H8B . . . 109.00 no
    C10 C11 H11 . . . 120.00 no
    C12 C11 H11 . . . 120.00 no
    C11 C12 H12 . . . 120.00 no
    C13 C12 H12 . . . 120.00 no
    C12 C13 H13 . . . 120.00 no
    C14 C13 H13 . . . 120.00 no
    C13 C14 H14 . . . 120.00 no
    C15 C14 H14 . . . 120.00 no
    C10 C15 H15 . . . 120.00 no
    C14 C15 H15 . . . 120.00 no
loop_
    _geom_torsion_atom_site_label_1
    _geom_torsion_atom_site_label_2
    _geom_torsion_atom_site_label_3
    _geom_torsion_atom_site_label_4
    _geom_torsion_site_symmetry_1
    _geom_torsion_site_symmetry_2
    _geom_torsion_site_symmetry_3
    _geom_torsion_site_symmetry_4
    _geom_torsion
    _geom_torsion_publ_flag
    C9 O1 C8 C7 . . . . 174.08(9) no
    C8 O1 C9 O3 . . . . 2.69(15) no
    C8 O1 C9 C10 . . . . -176.70(9) no
    O4 N1 C3 C2 . . . . -172.74(10) no
    O4 N1 C3 C4 . . . . 7.80(15) no
    O5 N1 C3 C2 . . . . 8.46(15) no
    O5 N1 C3 C4 . . . . -171.00(10) no
    C6 C1 C2 C3 . . . . 0.43(16) no
    C2 C1 C6 C5 . . . . -1.83(16) no
    C2 C1 C6 C7 . . . . 177.27(10) no
    C1 C2 C3 N1 . . . . -178.03(9) no
    C1 C2 C3 C4 . . . . 1.41(16) no
    N1 C3 C4 C5 . . . . 177.65(9) no
    C2 C3 C4 C5 . . . . -1.79(16) no
    C3 C4 C5 C6 . . . . 0.33(15) no
    C4 C5 C6 C1 . . . . 1.43(15) no
    C4 C5 C6 C7 . . . . -177.62(10) no
    C1 C6 C7 O2 . . . . -3.72(16) no
    C1 C6 C7 C8 . . . . 176.74(10) no
    C5 C6 C7 O2 . . . . 175.36(11) no
    C5 C6 C7 C8 . . . . -4.18(15) no
    O2 C7 C8 O1 . . . . 1.88(15) no
    C6 C7 C8 O1 . . . . -178.58(9) no
    O1 C9 C10 C11 . . . . -171.02(9) no
    O1 C9 C10 C15 . . . . 9.44(14) no
    O3 C9 C10 C11 . . . . 9.60(16) no
    O3 C9 C10 C15 . . . . -169.95(11) no
    C9 C10 C11 C12 . . . . -178.79(10) no
    C15 C10 C11 C12 . . . . 0.77(15) no
    C9 C10 C15 C14 . . . . 178.01(10) no
    C11 C10 C15 C14 . . . . -1.52(15) no
    C10 C11 C12 C13 . . . . 0.53(16) no
    C11 C12 C13 C14 . . . . -1.06(16) no
    C12 C13 C14 C15 . . . . 0.30(17) no
    C13 C14 C15 C10 . . . . 0.99(16) no
loop_
    _geom_hbond_atom_site_label_D
    _geom_hbond_atom_site_label_H
    _geom_hbond_atom_site_label_A
    _geom_hbond_site_symmetry_A
    _geom_hbond_distance_DH
    _geom_hbond_distance_HA
    _geom_hbond_distance_DA
    _geom_hbond_angle_DHA
    _geom_hbond_publ_flag
    C5 H5 O3 3_566 0.95 2.47 3.3967(14) 164 yes
    C13 H13 O5 1_453 0.95 2.54 3.2361(14) 130 yes
