# Supplementary material for: Crystal structure and Hirshfeld surface analysis of 2-(4-nitro­phen­yl)-2-oxoethyl benzoate
Source: Acta Crystallogr E Crystallogr Commun. 2019 Oct 22;75(Pt 11):1719–23. doi: 10.1107/S2056989019013975 (PMC6829730; doi:10.1107/S2056989019013975)
Supplement: Supplementary file 2 [file e-75-01719-Isup2.hkl]

# 
# h,k,l, Fc-squared, Fo-squared, sigma(Fo-squared) and status flag 
# 
data_I
_shelx_title ' 4no21 in P2(1)/c (100K)' 
_shelx_refln_list_code          4 
_shelx_F_calc_maximum      197.62 
_exptl_crystal_F_000       592.00 
_reflns_d_resolution_high  0.7064 
 
loop_ 
 _symmetry_equiv_pos_as_xyz 
 'x, y, z' 
 '-x, y+1/2, -z+1/2' 
 '-x, -y, -z' 
 'x, -y-1/2, z-1/2' 
 
_cell_length_a     7.3371 
_cell_length_b    21.0051 
_cell_length_c     8.3069 
_cell_angle_alpha  90.000 
_cell_angle_beta  102.711 
_cell_angle_gamma  90.000 
 
_shelx_F_squared_multiplier     1.000 
 
loop_ 
 _refln_index_h 
 _refln_index_k 
 _refln_index_l 
 _refln_F_squared_calc 
 _refln_F_squared_meas 
 _refln_F_squared_sigma 
 _refln_observed_status 
   1   0   0       10.14       -0.78      0.78 o 
   2   0   0    10240.03    10700.28    187.15 o 
   3   0   0      983.21     1048.95     21.77 o 
   4   0   0       44.71       42.33      2.59 o 
   5   0   0      177.02      182.35      6.30 o 
   6   0   0      990.26     1004.12     22.61 o 
   7   0   0      545.63      538.20     14.99 o 
   8   0   0       30.09       31.19      9.08 o 
   9   0   0       21.80       16.43      3.66 o 
  10   0   0        6.78        6.80      5.09 o 
   1   1   0      464.42      476.86      6.38 o 
   2   1   0      730.04      833.73     11.36 o 
   3   1   0       61.32       62.16      3.12 o 
   4   1   0      255.13      272.86      4.48 o 
   5   1   0      386.38      395.34      6.26 o 
   6   1   0      495.62      539.11     11.37 o 
   7   1   0       86.86       89.79      4.06 o 
   8   1   0        0.61       -0.85      1.28 o 
   9   1   0        3.83        2.09      1.69 o 
  10   1   0        5.88        6.75      3.65 o 
   0   2   0      137.08      115.54      3.27 o 
   1   2   0       82.62       99.84      1.82 o 
   2   2   0       19.36       26.32      0.94 o 
   3   2   0       96.09      105.98      2.34 o 
   4   2   0       32.03       37.98      1.70 o 
   5   2   0      392.12      410.59      6.45 o 
   6   2   0      102.52      113.08      4.01 o 
   7   2   0       15.85       11.42      1.84 o 
   8   2   0       21.10       21.11      2.49 o 
   9   2   0        1.10       -0.98      1.56 o 
  10   2   0        0.58       -2.68      2.99 o 
   1   3   0      139.19      133.08      1.88 o 
   2   3   0        1.67        0.42      0.42 o 
   3   3   0      574.37      591.88      8.10 o 
   4   3   0       35.90       44.96      1.97 o 
   5   3   0      441.17      433.94      8.85 o 
   6   3   0      330.08      362.83      7.67 o 
   7   3   0        3.62        3.16      1.48 o 
   8   3   0        2.80        1.05      1.72 o 
   9   3   0        9.14        9.29      2.26 o 
  10   3   0        9.33        8.95      3.08 o 
   0   4   0    34897.66    30467.79    436.74 o 
   1   4   0      470.38      511.11      5.86 o 
   2   4   0      424.43      429.78      5.82 o 
   3   4   0      410.36      408.09      5.14 o 
   4   4   0      612.33      620.63     10.20 o 
   5   4   0       16.50       19.84      1.60 o 
   6   4   0      284.38      302.28      6.84 o 
   7   4   0       82.97       97.74      4.23 o 
   8   4   0       25.09       26.48      2.75 o 
   9   4   0       69.53       76.01      4.73 o 
  10   4   0       26.26       24.85      3.88 o 
   1   5   0       51.51       47.03      1.09 o 
   2   5   0      181.04      178.87      2.59 o 
   3   5   0      506.74      491.27      6.01 o 
   4   5   0        0.87        0.05      0.44 o 
   5   5   0        0.04       -0.36      0.47 o 
   6   5   0       32.96       41.64      4.57 o 
   7   5   0       18.28       18.91      2.20 o 
   8   5   0        1.82        0.45      1.38 o 
   9   5   0       29.71       35.72      3.48 o 
   0   6   0      494.00      411.09      6.14 o 
   1   6   0      247.21      242.60      3.39 o 
   2   6   0       27.13       21.07      1.18 o 
   3   6   0      539.88      567.59      9.16 o 
   4   6   0      262.78      287.86      4.06 o 
   5   6   0      898.30      952.27     12.11 o 
   6   6   0        6.16        8.14      1.45 o 
   7   6   0        2.43        3.85      1.91 o 
   8   6   0        0.64       -1.17      1.48 o 
   9   6   0        0.06       -1.48      1.48 o 
   1   7   0       55.99       66.41      1.53 o 
   2   7   0     1658.33     1634.88     16.67 o 
   3   7   0        2.80        1.55      0.39 o 
   4   7   0        4.46        3.89      0.62 o 
   5   7   0        0.20        1.40      1.76 o 
   6   7   0       23.81       23.55      2.14 o 
   7   7   0       11.73       11.26      1.86 o 
   8   7   0       14.91       16.25      2.33 o 
   9   7   0        5.10        5.13      2.41 o 
   0   8   0     2402.80     2456.44     31.73 o 
   1   8   0      648.77      701.95      7.28 o 
   2   8   0     1942.18     2055.22     19.33 o 
   3   8   0      118.10      125.04      2.63 o 
   4   8   0        7.35        6.04      0.84 o 
   5   8   0       26.08       23.10      1.57 o 
   6   8   0      273.19      267.88      6.49 o 
   7   8   0       24.91       28.06      2.66 o 
   8   8   0      127.34      127.17      5.10 o 
   9   8   0      387.48      379.42     11.40 o 
   1   9   0      327.93      324.36      4.45 o 
   2   9   0      255.62      290.72      4.00 o 
   3   9   0        7.61        8.89      0.80 o 
   4   9   0      332.85      311.36      6.16 o 
   5   9   0      315.71      309.03      4.99 o 
   6   9   0      430.30      449.35      9.10 o 
   7   9   0      679.94      672.26     12.66 o 
   8   9   0       18.01       23.36      3.25 o 
   9   9   0       33.14       33.68      5.32 o 
   0  10   0     1222.63     1310.26     17.96 o 
   1  10   0     1001.24     1122.96     11.93 o 
   2  10   0      331.40      354.58      4.72 o 
   3  10   0      326.05      342.66      5.37 o 
   4  10   0       49.03       46.71      1.83 o 
   5  10   0      387.59      394.94      5.95 o 
   6  10   0      352.41      358.84      7.90 o 
   7  10   0       27.65       20.95      2.59 o 
   8  10   0      126.74      129.05      6.20 o 
   9  10   0        3.27        1.61      2.75 o 
   1  11   0       77.91       78.69      2.38 o 
   2  11   0      109.76      112.68      2.15 o 
   3  11   0      138.06      165.53      3.14 o 
   4  11   0       34.73       37.42      1.74 o 
   5  11   0      176.25      178.81      3.89 o 
   6  11   0      673.60      691.39     12.45 o 
   7  11   0       91.65      101.46      5.43 o 
   8  11   0      256.18      246.07     13.19 o 
   9  11   0       14.98       11.93      3.56 o 
   0  12   0      309.23      295.60      5.53 o 
   1  12   0       14.66       28.08      1.23 o 
   2  12   0       68.54       55.38      1.48 o 
   3  12   0       75.02       88.57      2.72 o 
   4  12   0       48.84       56.96      2.08 o 
   5  12   0      195.67      208.13      4.72 o 
   6  12   0      258.39      270.65      6.97 o 
   7  12   0       86.88       83.88      5.24 o 
   8  12   0      126.38      123.13     12.89 o 
   9  12   0      127.10      136.30      9.35 o 
   1  13   0      216.49      213.86      3.36 o 
   2  13   0       57.57       49.08      2.10 o 
   3  13   0      171.63      166.97      3.21 o 
   4  13   0        3.57        3.86      0.81 o 
   5  13   0      466.24      475.77     10.62 o 
   6  13   0      117.86      115.41      5.36 o 
   7  13   0      396.57      386.59     10.61 o 
   8  13   0        3.50        4.21      2.82 o 
   9  13   0       13.56        6.33      3.08 o 
   0  14   0      625.17      679.60     10.83 o 
   1  14   0      437.88      490.97      6.13 o 
   2  14   0     1143.27     1166.76     13.52 o 
   3  14   0     1090.21     1126.92     12.81 o 
   4  14   0       62.20       70.28      2.61 o 
   5  14   0       84.17       78.26      3.74 o 
   6  14   0       56.32       55.44      4.01 o 
   7  14   0        0.47       -1.57      1.57 o 
   8  14   0       13.60       14.00      4.95 o 
   1  15   0        1.36        0.66      0.50 o 
   2  15   0      158.58      189.14      3.59 o 
   3  15   0       85.05      102.35      2.67 o 
   4  15   0      104.74      113.35      3.43 o 
   5  15   0       48.71       51.90      3.26 o 
   6  15   0       21.03       18.54      2.28 o 
   7  15   0       96.72       93.20      7.07 o 
   8  15   0        1.39        3.35      2.66 o 
   0  16   0      529.37      476.62      8.54 o 
   1  16   0     1157.30     1128.89     12.15 o 
   2  16   0      360.01      323.25      4.89 o 
   3  16   0      260.42      248.01      4.86 o 
   4  16   0      140.60      137.59      3.91 o 
   5  16   0        1.65        2.51      1.23 o 
   6  16   0        0.13        0.49      1.28 o 
   7  16   0        0.07        1.65      3.12 o 
   8  16   0       46.98       32.94      4.96 o 
   1  17   0      718.30      710.87      8.53 o 
   2  17   0      802.28      787.17      9.37 o 
   3  17   0      712.83      665.53      8.94 o 
   4  17   0       20.70       20.79      1.70 o 
   5  17   0       21.63       18.99      2.96 o 
   6  17   0      104.83      109.57      5.21 o 
   7  17   0       30.09       21.56      3.96 o 
   8  17   0       29.89       17.81      6.81 o 
   0  18   0       58.30       61.36      3.74 o 
   1  18   0      129.66      143.05      3.43 o 
   2  18   0      198.36      194.82      3.76 o 
   3  18   0     1305.34     1319.10     15.37 o 
   4  18   0        2.91        2.52      0.97 o 
   5  18   0       38.11       48.95      3.70 o 
   6  18   0       17.98       18.15      2.75 o 
   7  18   0      163.26      171.36      8.83 o 
   8  18   0        1.63       -0.25      3.21 o 
   1  19   0       57.46       56.06      2.24 o 
   2  19   0       75.65       81.46      2.68 o 
   3  19   0        2.53        2.39      0.87 o 
   4  19   0       30.65       32.47      2.05 o 
   5  19   0        3.59        2.91      1.49 o 
   6  19   0       10.93        9.32      2.36 o 
   7  19   0      114.13      133.80      8.34 o 
   0  20   0      411.22      356.33      9.12 o 
   1  20   0       76.95       71.26      3.10 o 
   2  20   0      813.03      768.46     10.18 o 
   3  20   0       61.10       61.51      2.72 o 
   4  20   0        9.64        9.33      1.62 o 
   5  20   0        1.19        0.37      1.92 o 
   6  20   0        4.90        2.95      1.82 o 
   7  20   0        4.39        5.94      2.71 o 
   1  21   0       65.80       65.47      3.00 o 
   2  21   0      215.53      214.02      4.94 o 
   3  21   0       45.34       44.87      2.61 o 
   4  21   0       12.21       12.83      2.12 o 
   5  21   0        9.36        9.59      2.08 o 
   6  21   0      208.54      231.22      7.41 o 
   7  21   0      104.49       92.76      8.21 o 
   0  22   0       11.80        9.61      2.93 o 
   1  22   0        0.99       -0.41      0.93 o 
   2  22   0       11.15        9.55      1.60 o 
   3  22   0        4.73        3.06      1.42 o 
   4  22   0        1.63        0.45      1.43 o 
   5  22   0       68.07       67.84      5.28 o 
   6  22   0       67.11       68.20      4.75 o 
   1  23   0        5.47        3.36      1.39 o 
   2  23   0       36.03       35.64      3.27 o 
   3  23   0       14.80       17.50      2.28 o 
   4  23   0       24.02       29.26      4.10 o 
   5  23   0       81.95       87.76      6.48 o 
   6  23   0       49.77       61.75      4.51 o 
   0  24   0        0.29        1.60      1.91 o 
   1  24   0      723.04      707.16     13.56 o 
   2  24   0       76.18       67.68      4.10 o 
   3  24   0        1.07        0.29      1.40 o 
   4  24   0        1.31        0.31      2.04 o 
   5  24   0        0.05       -1.56      2.03 o 
   1  25   0        0.24        7.21      1.77 o 
   2  25   0       58.98       60.68      4.01 o 
   3  25   0       30.02       31.29      4.98 o 
   4  25   0        0.58       -1.79      1.79 o 
   5  25   0        0.69       -0.89      2.07 o 
   0  26   0       67.65       64.48      5.99 o 
   1  26   0       21.86       20.71      2.75 o 
   2  26   0        7.91        7.03      1.91 o 
   3  26   0       36.37       31.74      3.72 o 
   4  26   0        7.71        1.32      2.09 o 
   1  27   0        9.59       11.16      2.34 o 
   2  27   0        3.94        5.85      1.99 o 
   3  27   0        3.62        1.46      2.11 o 
   4  27   0        0.00       -1.73      2.01 o 
   0  28   0      331.34      382.15     13.83 o 
   1  28   0       14.46       12.22      2.47 o 
   2  28   0       84.84       72.52      4.73 o 
   3  28   0       41.00       37.10      4.04 o 
   1  29   0       32.45       37.19      3.59 o 
   2  29   0       17.70       20.81      2.93 o 
 -10   1   1       21.72       19.88      2.99 o 
  -9   1   1       36.73       34.63      3.41 o 
  -8   1   1      500.46      492.99     10.45 o 
  -7   1   1      127.67      118.31      4.27 o 
  -6   1   1        1.65        0.71      0.97 o 
  -5   1   1      380.13      379.17      5.96 o 
  -4   1   1      156.43      164.32      3.83 o 
  -3   1   1       25.12       25.66      1.54 o 
  -2   1   1    18399.65    17858.21    180.02 o 
  -1   1   1      389.37      380.30      5.84 o 
   0   1   1      201.37      186.13     11.28 o 
   1   1   1      968.19      992.93      9.78 o 
   2   1   1     1160.17     1122.83     11.60 o 
   3   1   1      229.03      230.07      4.00 o 
   4   1   1       25.95       26.88      1.51 o 
   5   1   1      175.63      177.09      3.86 o 
   6   1   1       33.66       29.13      2.00 o 
   7   1   1        4.03        0.22      1.16 o 
   8   1   1       23.95       17.49      3.55 o 
   9   1   1       28.13       29.00      4.66 o 
 -10   2   1        2.57        1.27      2.12 o 
  -9   2   1        0.75        1.69      1.62 o 
  -8   2   1       32.50       34.53      2.93 o 
  -7   2   1      417.10      443.58     13.08 o 
  -6   2   1      188.85      202.98      5.26 o 
  -5   2   1       30.80       22.24      1.49 o 
  -4   2   1      781.28      901.11     15.23 o 
  -3   2   1       34.48       42.93      1.88 o 
  -2   2   1    24900.15    24015.80    266.26 o 
  -1   2   1      466.33      502.71      5.59 o 
   0   2   1     1257.35     1296.08     21.92 o 
   1   2   1      430.37      415.35      4.18 o 
   2   2   1       70.69       78.27      1.68 o 
   3   2   1       81.28       77.35      1.89 o 
   4   2   1     1377.16     1579.47     18.18 o 
   5   2   1     1106.07     1138.12     17.25 o 
   6   2   1        3.74        4.01      1.18 o 
   7   2   1       45.38       46.36      4.94 o 
   8   2   1        2.78       -0.17      2.67 o 
   9   2   1       57.14       54.46      6.25 o 
 -10   3   1       12.49       10.55      2.60 o 
  -9   3   1       76.43       79.67      5.20 o 
  -8   3   1      208.22      199.21      6.14 o 
  -7   3   1        9.34        7.02      1.50 o 
  -6   3   1       40.41       50.70      3.69 o 
  -5   3   1      135.68      140.68      3.90 o 
  -4   3   1     1495.00     1555.84     21.44 o 
  -3   3   1       40.31       47.85      1.52 o 
  -2   3   1    39054.75    36396.21    402.07 o 
  -1   3   1        1.41        3.11      0.32 o 
   0   3   1      724.88      768.13     12.09 o 
   1   3   1     1089.87     1125.09     11.20 o 
   2   3   1       24.90       27.49      1.05 o 
   3   3   1      972.85      980.87     12.67 o 
   4   3   1     1048.97     1129.40     12.58 o 
   5   3   1      131.95      147.19      3.50 o 
   6   3   1        2.43        1.19      1.12 o 
   7   3   1        0.24        0.48      1.14 o 
   8   3   1        1.36       -1.36      1.83 o 
   9   3   1        0.29       -1.18      2.26 o 
 -10   4   1        0.02       -0.47      1.87 o 
  -9   4   1       26.36       28.19      3.14 o 
  -8   4   1       40.02       32.23      3.43 o 
  -7   4   1       69.60       71.24      6.42 o 
  -6   4   1        0.25       -0.79      0.79 o 
  -5   4   1       67.02       74.84      2.82 o 
  -4   4   1      209.17      218.08      4.20 o 
  -3   4   1      244.25      248.78      3.65 o 
  -2   4   1    20528.20    20200.89    223.46 o 
  -1   4   1       60.43       66.78      1.57 o 
   0   4   1     6224.98     6314.01     58.90 o 
   1   4   1      278.61      303.94      3.38 o 
   2   4   1      707.56      706.10     10.31 o 
   3   4   1     1696.21     1705.95     19.10 o 
   4   4   1       56.80       52.67      1.83 o 
   5   4   1       97.36      103.65      2.64 o 
   6   4   1        0.79        0.34      0.87 o 
   7   4   1       47.25       49.82      3.38 o 
   8   4   1       11.23        7.41      2.79 o 
   9   4   1        2.77        1.46      2.86 o 
 -10   5   1        3.35        3.07      2.10 o 
  -9   5   1       79.89       84.00      4.90 o 
  -8   5   1      258.12      282.32     10.37 o 
  -7   5   1       39.29       36.01      2.77 o 
  -6   5   1        8.11        7.35      2.16 o 
  -5   5   1      210.42      219.06      5.89 o 
  -4   5   1      625.52      722.87      8.38 o 
  -3   5   1      621.38      668.53      9.97 o 
  -2   5   1       68.33       70.21      1.46 o 
  -1   5   1       60.46       59.66      1.62 o 
   0   5   1      764.19      662.61      6.93 o 
   1   5   1      299.58      354.46      4.22 o 
   2   5   1     1920.28     1926.63     19.18 o 
   3   5   1     1463.11     1562.91     19.39 o 
   4   5   1      262.56      296.22      4.53 o 
   5   5   1       48.49       46.22      2.00 o 
   6   5   1       45.83       50.52      2.60 o 
   7   5   1      344.37      357.75      8.33 o 
   8   5   1        6.12        5.35      2.55 o 
   9   5   1        0.84       -0.45      2.58 o 
 -10   6   1       79.61       96.55      8.02 o 
  -9   6   1       37.82       27.63      3.07 o 
  -8   6   1      188.81      190.82      6.07 o 
  -7   6   1      279.55      290.39      7.29 o 
  -6   6   1        1.73        3.11      1.13 o 
  -5   6   1        7.12        3.55      0.98 o 
  -4   6   1      408.09      394.86      5.26 o 
  -3   6   1       42.11       34.51      1.26 o 
  -2   6   1      775.06      836.05     10.05 o 
  -1   6   1        7.89        6.02      0.53 o 
   0   6   1       88.05       75.16      1.30 o 
   1   6   1      298.86      301.03      3.56 o 
   2   6   1     1134.98     1117.02     12.52 o 
   3   6   1      848.63      880.56      9.23 o 
   4   6   1      614.40      691.05      9.13 o 
   5   6   1      404.71      428.43     10.75 o 
   6   6   1      193.96      201.46      4.99 o 
   7   6   1      178.99      175.88      6.43 o 
   8   6   1       56.13       60.18      5.89 o 
   9   6   1        1.73        4.66      3.10 o 
 -10   7   1       34.75       29.73      8.11 o 
  -9   7   1       23.27       18.94      2.64 o 
  -8   7   1      152.20      156.12      6.10 o 
  -7   7   1      183.82      190.30      5.73 o 
  -6   7   1       71.32       64.48      3.23 o 
  -5   7   1        6.97        5.67      0.86 o 
  -4   7   1      148.38      153.10      2.81 o 
  -3   7   1      318.89      355.66      4.66 o 
  -2   7   1      388.79      436.78      5.58 o 
  -1   7   1      852.20      920.20     13.60 o 
   0   7   1     1241.61     1229.18     12.49 o 
   1   7   1       30.47       31.31      1.01 o 
   2   7   1        4.28        1.38      0.34 o 
   3   7   1      374.42      402.48      5.00 o 
   4   7   1      577.93      611.04      8.34 o 
   5   7   1      556.77      586.16      7.93 o 
   6   7   1       12.51       12.55      1.39 o 
   7   7   1       80.88       86.03      5.24 o 
   8   7   1       47.98       40.80     13.50 o 
   9   7   1       10.21        9.08      4.86 o 
  -9   8   1        0.20       -1.40      1.52 o 
  -8   8   1      111.55      113.31      4.85 o 
  -7   8   1       56.21       56.46      3.52 o 
  -6   8   1       15.71       13.76      1.72 o 
  -5   8   1        0.29       -0.11      0.69 o 
  -4   8   1       46.56       42.47      1.66 o 
  -3   8   1       36.40       35.37      1.44 o 
  -2   8   1      906.18      959.59     11.11 o 
  -1   8   1      128.29      135.61      3.38 o 
   0   8   1       77.77       91.14      1.54 o 
   1   8   1     2358.71     2344.88     32.09 o 
   2   8   1      593.95      658.12      7.53 o 
   3   8   1       19.06       19.72      1.06 o 
   4   8   1      363.12      390.42      5.65 o 
   5   8   1       13.95       13.02      1.22 o 
   6   8   1      127.83      133.73      3.63 o 
   7   8   1       60.09       63.75      5.83 o 
   8   8   1        0.90        3.13      3.36 o 
   9   8   1       45.12       32.13      7.54 o 
  -9   9   1       37.04       39.27      3.52 o 
  -8   9   1       53.32       59.61      5.11 o 
  -7   9   1      381.83      387.35      8.65 o 
  -6   9   1       13.67       12.66      1.68 o 
  -5   9   1       52.77       56.19      2.54 o 
  -4   9   1      217.67      197.27      3.42 o 
  -3   9   1      138.30      165.07      3.35 o 
  -2   9   1      395.76      397.17      5.10 o 
  -1   9   1      369.53      401.84      5.28 o 
   0   9   1       61.98       54.70      1.26 o 
   1   9   1      141.33      139.13      2.43 o 
   2   9   1        9.84       13.17      0.82 o 
   3   9   1      881.13      942.81     10.00 o 
   4   9   1      638.46      623.97      7.48 o 
   5   9   1        5.00        6.46      1.01 o 
   6   9   1      368.98      363.76      6.56 o 
   7   9   1      152.29      155.03      6.91 o 
   8   9   1       14.65       13.77      5.18 o 
   9   9   1        0.83       -1.87      3.42 o 
  -9  10   1      158.69      165.61      6.44 o 
  -8  10   1      381.49      387.03      9.25 o 
  -7  10   1      231.29      239.30      6.55 o 
  -6  10   1       54.03       60.09      3.49 o 
  -5  10   1       56.45       59.98      3.94 o 
  -4  10   1       62.02       71.63      2.01 o 
  -3  10   1        1.17        0.20      0.39 o 
  -2  10   1        3.38        6.09      0.60 o 
  -1  10   1      509.09      571.53      7.85 o 
   0  10   1      757.00      767.27      8.39 o 
   1  10   1       96.89       96.24      2.28 o 
   2  10   1       54.11       71.25      1.53 o 
   3  10   1      216.46      249.10      3.73 o 
   4  10   1        0.72        0.04      0.56 o 
   5  10   1      219.27      246.83      4.56 o 
   6  10   1       33.51       30.20      2.56 o 
   7  10   1      360.09      338.17     12.04 o 
   8  10   1        7.53        4.26      3.74 o 
   9  10   1        3.12       11.34      4.99 o 
  -9  11   1      108.04      101.58      6.37 o 
  -8  11   1       28.46       28.52      2.87 o 
  -7  11   1      151.21      148.84      5.13 o 
  -6  11   1       11.60       14.26      1.67 o 
  -5  11   1      256.36      259.59      5.38 o 
  -4  11   1     1005.40     1018.21     12.49 o 
  -3  11   1       11.46       17.01      1.07 o 
  -2  11   1      800.10      904.52      9.69 o 
  -1  11   1      254.61      289.10      5.81 o 
   0  11   1     1072.14     1193.14     12.51 o 
   1  11   1      459.60      496.79      5.40 o 
   2  11   1       42.03       64.64      1.50 o 
   3  11   1      216.22      219.94      3.47 o 
   4  11   1      181.39      191.41      3.43 o 
   5  11   1     1066.14     1087.30     14.04 o 
   6  11   1       47.40       46.19      4.64 o 
   7  11   1       53.88       56.65      5.64 o 
   8  11   1      161.98      141.72     11.96 o 
   9  11   1        7.03        2.20      4.34 o 
  -9  12   1       22.14       12.63      3.49 o 
  -8  12   1       18.43       20.18      3.05 o 
  -7  12   1        0.00       -0.63      1.24 o 
  -6  12   1        2.41        2.30      1.10 o 
  -5  12   1        1.13        1.20      0.89 o 
  -4  12   1       64.10       64.22      3.13 o 
  -3  12   1      818.07      845.54      9.31 o 
  -2  12   1        0.00        1.15      0.45 o 
  -1  12   1     1565.42     1629.20     15.92 o 
   0  12   1      115.55      127.78      2.34 o 
   1  12   1      679.89      766.97      7.80 o 
   2  12   1      995.26      978.61      9.72 o 
   3  12   1      182.20      161.63      2.94 o 
   4  12   1      343.92      322.48      5.29 o 
   5  12   1      235.42      239.24      5.53 o 
   6  12   1       64.82       64.35      5.96 o 
   7  12   1       26.66       24.91      3.94 o 
   8  12   1       32.98       13.78      5.17 o 
   9  12   1        2.47       -2.72      3.75 o 
  -9  13   1       87.24       84.15      6.01 o 
  -8  13   1       10.92        8.15      2.24 o 
  -7  13   1        6.38        3.38      1.66 o 
  -6  13   1       19.06       16.60      1.77 o 
  -5  13   1      832.66      825.34     14.02 o 
  -4  13   1     1234.38     1219.56     15.69 o 
  -3  13   1      380.15      340.42      5.05 o 
  -2  13   1      633.14      651.17      7.41 o 
  -1  13   1      259.67      283.58      4.01 o 
   0  13   1        7.39        9.39      0.72 o 
   1  13   1       46.63       33.07      1.21 o 
   2  13   1       10.11       10.37      0.81 o 
   3  13   1      377.15      363.69      5.20 o 
   4  13   1     1333.01     1303.00     16.55 o 
   5  13   1      353.59      357.89      6.48 o 
   6  13   1      470.64      460.93     16.22 o 
   7  13   1        5.38        5.86      2.57 o 
   8  13   1        5.49        7.70      4.94 o 
  -9  14   1      113.53      114.18      6.97 o 
  -8  14   1       27.80       19.56      3.01 o 
  -7  14   1       63.91       63.86      4.59 o 
  -6  14   1        0.55       -0.72      1.10 o 
  -5  14   1      395.33      377.02      7.09 o 
  -4  14   1      207.99      183.92      4.01 o 
  -3  14   1     1129.21     1116.65     12.71 o 
  -2  14   1       14.05       21.89      1.34 o 
  -1  14   1        0.00        0.08      0.43 o 
   0  14   1        5.03        3.51      0.54 o 
   1  14   1       35.93       50.18      1.47 o 
   2  14   1       41.37       48.58      2.06 o 
   3  14   1      197.72      195.27      3.59 o 
   4  14   1      354.72      370.12      6.41 o 
   5  14   1       17.12       16.41      1.79 o 
   6  14   1       26.96       24.69      3.74 o 
   7  14   1        4.96       -0.86      2.10 o 
   8  14   1       27.04       22.63      6.42 o 
  -8  15   1      108.62      109.33      6.22 o 
  -7  15   1        1.74       -0.67      1.48 o 
  -6  15   1        9.31        8.37      1.67 o 
  -5  15   1     1074.99     1075.45     17.15 o 
  -4  15   1       88.72       94.20      2.64 o 
  -3  15   1      105.77      111.42      2.52 o 
  -2  15   1      104.95       99.99      2.60 o 
  -1  15   1       15.15       14.25      1.07 o 
   0  15   1        2.01        0.66      0.42 o 
   1  15   1      316.76      342.92      5.19 o 
   2  15   1       23.92       25.95      1.69 o 
   3  15   1        8.93        9.61      1.04 o 
   4  15   1        3.56        1.91      0.86 o 
   5  15   1       16.55       14.11      1.88 o 
   6  15   1       23.44       23.38      3.78 o 
   7  15   1       27.46       27.82      6.39 o 
   8  15   1       12.06       10.61      4.83 o 
  -8  16   1        0.04       -1.40      1.61 o 
  -7  16   1        2.74        2.62      1.73 o 
  -6  16   1        7.50       11.24      1.95 o 
  -5  16   1        1.71        1.50      1.11 o 
  -4  16   1      119.26      124.33      3.78 o 
  -3  16   1       88.21       95.11      2.39 o 
  -2  16   1       27.06       31.22      1.62 o 
  -1  16   1      186.16      180.64      3.88 o 
   0  16   1      533.35      551.63      6.93 o 
   1  16   1      575.45      576.18      7.65 o 
   2  16   1      133.28      132.16      2.89 o 
   3  16   1      270.76      269.51      4.80 o 
   4  16   1       75.99       77.70      3.01 o 
   5  16   1      101.82      105.80      4.31 o 
   6  16   1       55.48       49.26      5.43 o 
   7  16   1       36.50       36.06      7.29 o 
   8  16   1        2.33       -2.57      3.25 o 
  -8  17   1        2.51       -1.02      1.77 o 
  -7  17   1       24.69       21.93      2.73 o 
  -6  17   1       29.12       28.17      2.76 o 
  -5  17   1      475.10      483.18      9.02 o 
  -4  17   1     1087.15     1074.11     15.51 o 
  -3  17   1        0.43       -0.30      0.66 o 
  -2  17   1      301.07      268.33      4.28 o 
  -1  17   1      154.45      125.15      2.85 o 
   0  17   1      461.65      419.88      6.16 o 
   1  17   1      658.34      632.29      7.88 o 
   2  17   1      118.84      111.22      2.76 o 
   3  17   1      177.27      173.44      3.80 o 
   4  17   1       55.27       52.54      2.69 o 
   5  17   1      209.32      229.89      6.38 o 
   6  17   1       91.56       88.32      6.88 o 
   7  17   1        0.14        4.66      3.79 o 
   8  17   1      229.14      231.51     16.44 o 
  -8  18   1       13.67       13.92      2.74 o 
  -7  18   1        0.90       -1.40      1.40 o 
  -6  18   1       27.31       26.80      3.60 o 
  -5  18   1        2.01       -0.55      1.06 o 
  -4  18   1      158.85      137.57      4.16 o 
  -3  18   1      116.98      129.71      3.45 o 
  -2  18   1      100.18       83.05      2.53 o 
  -1  18   1        4.82        7.71      1.07 o 
   0  18   1        3.95        2.09      0.69 o 
   1  18   1       58.47       53.43      2.14 o 
   2  18   1        6.97        6.66      1.00 o 
   3  18   1       11.57        9.64      1.32 o 
   4  18   1       64.05       67.21      3.31 o 
   5  18   1       49.26       43.80      3.91 o 
   6  18   1      241.36      251.40      8.50 o 
   7  18   1      212.17      236.38     16.06 o 
  -7  19   1       52.90       61.46      4.45 o 
  -6  19   1       51.02       51.17      3.78 o 
  -5  19   1        6.54        3.04      1.33 o 
  -4  19   1       40.71       40.70      2.67 o 
  -3  19   1        4.38        3.38      1.00 o 
  -2  19   1       54.79       56.80      2.87 o 
  -1  19   1      350.27      359.21      7.13 o 
   0  19   1      494.60      487.29      7.83 o 
   1  19   1      218.37      222.84      4.41 o 
   2  19   1        0.18        0.57      0.79 o 
   3  19   1       80.10       89.01      4.39 o 
   4  19   1       76.23       78.42      3.66 o 
   5  19   1      267.07      281.89      7.46 o 
   6  19   1        3.80       -0.45      2.22 o 
   7  19   1        0.12        1.45      4.20 o 
  -7  20   1       45.66       46.17      3.98 o 
  -6  20   1        0.26        1.26      1.57 o 
  -5  20   1        1.34       -0.71      1.12 o 
  -4  20   1       17.47       21.32      2.12 o 
  -3  20   1      106.05      106.20      3.66 o 
  -2  20   1       51.86       57.15      3.02 o 
  -1  20   1     1169.52     1154.15     16.47 o 
   0  20   1      186.15      192.65      6.29 o 
   1  20   1      547.04      531.30      7.86 o 
   2  20   1      116.52      123.68      3.39 o 
   3  20   1        6.53        5.62      1.29 o 
   4  20   1      243.44      242.85      5.94 o 
   5  20   1       36.83       41.29      3.91 o 
   6  20   1       17.57       14.42      2.78 o 
   7  20   1      154.64      180.18     14.35 o 
  -7  21   1        3.13        5.04      2.16 o 
  -6  21   1        0.08       -0.32      1.60 o 
  -5  21   1       11.09       12.22      2.16 o 
  -4  21   1        4.68        0.56      1.38 o 
  -3  21   1      196.14      182.90      5.02 o 
  -2  21   1        5.61        1.43      1.01 o 
  -1  21   1       79.48       72.05      3.44 o 
   0  21   1      815.21      762.39     11.23 o 
   1  21   1      440.02      455.71      7.20 o 
   2  21   1        3.82        3.91      1.14 o 
   3  21   1      149.83      153.19      4.25 o 
   4  21   1       23.82       23.02      3.42 o 
   5  21   1      188.41      195.47      6.36 o 
   6  21   1      116.38      108.41      7.90 o 
  -6  22   1       13.05        8.33      2.18 o 
  -5  22   1      137.57      147.46      9.28 o 
  -4  22   1        3.40        1.22      1.42 o 
  -3  22   1      183.28      179.21      5.08 o 
  -2  22   1      210.42      178.34      4.97 o 
  -1  22   1      134.64      136.14      4.30 o 
   0  22   1       66.33       73.18      3.33 o 
   1  22   1      108.46      118.18      4.02 o 
   2  22   1        0.04        0.03      0.96 o 
   3  22   1       45.54       50.97      2.90 o 
   4  22   1      452.38      444.61      8.32 o 
   5  22   1       69.16       93.71      5.90 o 
   6  22   1      564.63      581.87     19.54 o 
  -6  23   1        0.09       -0.64      2.03 o 
  -5  23   1       15.13       14.53      4.44 o 
  -4  23   1       75.75       75.85      5.21 o 
  -3  23   1       87.22      100.46      4.81 o 
  -2  23   1       17.73       15.08      2.41 o 
  -1  23   1        4.89        5.73      1.39 o 
   0  23   1      313.60      316.05      7.02 o 
   1  23   1       77.72       89.62      4.09 o 
   2  23   1        6.04        4.98      1.48 o 
   3  23   1        8.06        4.15      1.32 o 
   4  23   1      232.32      231.88      8.30 o 
   5  23   1      167.42      197.14      8.37 o 
   6  23   1        4.25        2.37      2.58 o 
  -6  24   1        0.44        1.34      2.67 o 
  -5  24   1        9.74        8.26      2.47 o 
  -4  24   1       29.16       30.14      5.71 o 
  -3  24   1       11.41        9.37      1.96 o 
  -2  24   1      165.72      176.87      5.22 o 
  -1  24   1        1.89        1.50      1.25 o 
   0  24   1      197.75      226.48      5.91 o 
   1  24   1       18.84       22.60      2.78 o 
   2  24   1        9.77        9.95      1.77 o 
   3  24   1        8.06        7.93      1.77 o 
   4  24   1       14.40       18.15      2.73 o 
   5  24   1        1.91       -0.17      2.01 o 
  -5  25   1        0.40        0.64      2.51 o 
  -4  25   1       64.99       63.28      5.16 o 
  -3  25   1       23.83       24.59      4.40 o 
  -2  25   1       37.89       48.45      3.20 o 
  -1  25   1       46.69       40.71      2.96 o 
   0  25   1        6.15        5.21      1.53 o 
   1  25   1       13.98       11.52      1.90 o 
   2  25   1        9.02        6.49      1.67 o 
   3  25   1        2.87        4.91      1.66 o 
   4  25   1       54.16       49.38      5.69 o 
   5  25   1        1.30        0.50      3.54 o 
  -5  26   1        0.91       -1.15      4.69 o 
  -4  26   1        2.61        4.27      2.58 o 
  -3  26   1       20.15       23.21      3.27 o 
  -2  26   1        2.34        3.14      1.63 o 
  -1  26   1      104.77      116.64      4.76 o 
   0  26   1        0.21       -0.61      1.33 o 
   1  26   1       51.91       53.53      3.49 o 
   2  26   1       11.05       11.97      2.07 o 
   3  26   1      238.90      255.80      9.90 o 
   4  26   1        6.42        3.39      3.03 o 
  -4  27   1       37.95       32.74      4.85 o 
  -3  27   1       88.71       85.42      7.60 o 
  -2  27   1       76.70      106.49      6.50 o 
  -1  27   1       15.63       12.75      2.29 o 
   0  27   1       66.88       78.87      5.49 o 
   1  27   1        0.87        0.94      1.75 o 
   2  27   1        0.54        0.49      2.23 o 
   3  27   1       57.94       43.07      4.43 o 
  -3  28   1      104.52      105.72     14.52 o 
  -2  28   1       26.10       32.34      4.74 o 
  -1  28   1       86.13       74.67      5.41 o 
   0  28   1       37.51       48.59      4.62 o 
   1  28   1       19.88       17.94      3.07 o 
   2  28   1        2.11        2.99      3.08 o 
   3  28   1       27.94       22.31      4.48 o 
  -2  29   1        0.60       -0.02      2.46 o 
  -1  29   1       48.31       48.55      4.70 o 
   0  29   1       79.40       84.51      6.25 o 
   1  29   1        0.20        4.31      2.34 o 
 -10   0   2      254.34      246.71     26.25 o 
  -9   0   2      159.93      167.66     21.78 o 
  -8   0   2      162.76      170.69      7.78 o 
  -7   0   2       11.71        9.98      2.34 o 
  -6   0   2        1.48        1.36      1.24 o 
  -5   0   2      120.79      112.70      5.94 o 
  -4   0   2      771.78      812.36     31.17 o 
  -3   0   2       47.69       44.99      1.46 o 
  -2   0   2      933.70      916.14     16.38 o 
  -1   0   2      792.45      739.76     14.52 o 
   0   0   2      549.26      617.68     12.62 o 
   1   0   2     8940.38     8987.00    129.94 o 
   2   0   2      146.00      146.30      4.55 o 
   3   0   2      300.74      289.23      5.55 o 
   4   0   2      228.11      242.20      6.50 o 
   5   0   2      215.85      207.73      6.11 o 
   6   0   2        6.68        6.42      2.32 o 
   7   0   2       35.64       35.21      5.99 o 
   8   0   2      682.55      675.55     27.42 o 
   9   0   2     1271.33     1223.27     43.58 o 
 -10   1   2       15.02       14.06      2.60 o 
  -9   1   2       21.94       23.80      2.75 o 
  -8   1   2       66.54       65.37      3.87 o 
  -7   1   2       85.19       86.29      3.77 o 
  -6   1   2        5.80        5.58      1.22 o 
  -5   1   2       38.90       35.30      2.33 o 
  -4   1   2      985.30     1090.96     15.22 o 
  -3   1   2       47.80       54.73      1.20 o 
  -2   1   2        7.15        6.23      0.49 o 
  -1   1   2     1159.78     1242.45     19.13 o 
   0   1   2      889.85      918.80     12.56 o 
   1   1   2      128.88      119.31      1.80 o 
   2   1   2      220.31      261.86      4.54 o 
   3   1   2      622.54      639.27      7.61 o 
   4   1   2       30.67       47.20      2.06 o 
   5   1   2       38.98       36.83      2.10 o 
   6   1   2        8.41       10.12      2.08 o 
   7   1   2       49.98       47.02      5.78 o 
   8   1   2      135.23      144.64      9.91 o 
   9   1   2        1.87       -2.44      2.44 o 
 -10   2   2        0.87        0.21      1.92 o 
  -9   2   2        2.28        2.51      1.67 o 
  -8   2   2        2.61        2.44      1.36 o 
  -7   2   2        3.64        2.81      1.16 o 
  -6   2   2      550.00      586.03     10.44 o 
  -5   2   2      122.50      124.41      4.31 o 
  -4   2   2     5719.63     5966.43     61.01 o 
  -3   2   2       51.70       59.66      1.29 o 
  -2   2   2     1919.76      815.87     21.00 o 
  -1   2   2     1048.65     1153.95     13.43 o 
   0   2   2      648.36      692.17     11.46 o 
   1   2   2      147.25      150.78      2.08 o 
   2   2   2      717.41      795.23      7.56 o 
   3   2   2     3171.53     3275.77     32.55 o 
   4   2   2      120.50      116.52      2.84 o 
   5   2   2      819.49      856.69     13.78 o 
   6   2   2       11.49        7.78      1.69 o 
   7   2   2        0.33        1.75      3.09 o 
   8   2   2        0.56       -0.07      3.20 o 
   9   2   2       46.27       52.24      7.58 o 
 -10   3   2      363.75      369.65      9.83 o 
  -9   3   2      104.88      108.26      5.22 o 
  -8   3   2        4.02        3.47      1.42 o 
  -7   3   2       64.95       60.12      3.41 o 
  -6   3   2       42.34       45.21      2.75 o 
  -5   3   2        7.96        7.20      1.23 o 
  -4   3   2     5384.01     5698.98     59.94 o 
  -3   3   2       77.53       83.03      1.53 o 
  -1   3   2       53.76       62.29      1.20 o 
   0   3   2     3945.72     4026.14     72.31 o 
   1   3   2      821.37      831.89      9.17 o 
   2   3   2      338.83      406.26      4.34 o 
   3   3   2       71.23       75.60      1.87 o 
   4   3   2      423.86      454.31      6.22 o 
   5   3   2        3.56        3.32      0.93 o 
   6   3   2       90.70       95.44      4.08 o 
   7   3   2        0.48        1.94      3.02 o 
   8   3   2       23.83       26.22      4.22 o 
   9   3   2       25.09       26.52      4.65 o 
 -10   4   2       10.53        6.15      2.24 o 
  -9   4   2      207.92      216.17      7.10 o 
  -8   4   2        0.02       -1.07      1.20 o 
  -7   4   2       60.09       69.06      3.49 o 
  -6   4   2       79.68       92.37      3.52 o 
  -5   4   2        2.59        3.39      1.02 o 
  -4   4   2      489.04      516.27      9.44 o 
  -3   4   2      406.34      458.61      5.46 o 
  -2   4   2      351.65      296.46      8.52 o 
  -1   4   2     1370.59     1380.80     16.03 o 
   0   4   2       69.71       52.76      3.96 o 
   1   4   2       20.85       26.02      0.78 o 
   2   4   2      125.74      110.66      1.82 o 
   3   4   2      639.96      680.18      8.78 o 
   4   4   2        6.83        7.34      0.89 o 
   5   4   2       10.81       13.54      1.29 o 
   6   4   2       24.92       28.72      2.63 o 
   7   4   2       45.08       51.48      5.09 o 
   8   4   2      100.04      105.41      7.83 o 
   9   4   2      727.08      666.65     20.25 o 
 -10   5   2       35.13       37.23      3.63 o 
  -9   5   2       61.07       62.88      4.20 o 
  -8   5   2       12.37        9.18      2.05 o 
  -7   5   2        0.68        0.69      1.17 o 
  -6   5   2      395.08      396.43      8.00 o 
  -5   5   2        6.68        2.48      0.85 o 
  -4   5   2     1448.86     1513.67     18.67 o 
  -3   5   2       40.23       47.10      1.39 o 
  -2   5   2      370.48      376.24      4.76 o 
  -1   5   2       88.81       63.54      2.54 o 
   0   5   2      625.52      652.23     11.96 o 
   1   5   2       48.07       47.00      1.18 o 
   2   5   2     5104.64     5562.54     53.39 o 
   3   5   2      722.45      763.25      9.73 o 
   4   5   2      352.71      413.04      5.88 o 
   5   5   2        3.15        3.03      0.79 o 
   6   5   2        1.24       -0.41      1.15 o 
   7   5   2       19.66       20.94      3.49 o 
   8   5   2      104.11      123.41      9.16 o 
   9   5   2      241.45      270.48     17.41 o 
 -10   6   2        7.96        9.04      2.44 o 
  -9   6   2       32.54       41.20      3.54 o 
  -8   6   2        0.00       -1.15      1.15 o 
  -7   6   2       61.70       57.43      3.39 o 
  -6   6   2      289.07      308.76     10.45 o 
  -5   6   2      172.32      174.36      4.66 o 
  -4   6   2     6383.66     6753.15     75.82 o 
  -3   6   2      161.53      161.62      3.81 o 
  -2   6   2      345.06      359.10      4.67 o 
  -1   6   2        0.60       -0.27      0.42 o 
   1   6   2     1121.43     1193.28     11.43 o 
   2   6   2       85.86      119.05      2.15 o 
   3   6   2     1305.72     1335.25     15.68 o 
   4   6   2      915.03      902.59     11.50 o 
   5   6   2      335.72      381.23      5.96 o 
   6   6   2        0.29        0.33      0.96 o 
   7   6   2       54.38       49.55      8.72 o 
   8   6   2       39.75       36.95      4.93 o 
   9   6   2      195.93      222.03     15.94 o 
 -10   7   2      364.37      370.57      9.86 o 
  -9   7   2      346.88      364.31      9.19 o 
  -8   7   2       24.41       28.12      2.73 o 
  -7   7   2       49.45       50.56      3.19 o 
  -6   7   2      120.03      125.55      4.11 o 
  -5   7   2        5.81        4.47      1.02 o 
  -4   7   2     6365.85     6706.17     64.28 o 
  -3   7   2      379.97      424.42      5.25 o 
  -2   7   2     1491.16     1630.18     16.31 o 
  -1   7   2       27.42       32.74      1.04 o 
   0   7   2      520.09      467.26      7.46 o 
   1   7   2       60.45       60.15      1.95 o 
   2   7   2      199.53      222.81      2.91 o 
   3   7   2      453.35      452.66      6.42 o 
   4   7   2      113.77      124.04      3.01 o 
   5   7   2      344.31      342.34      6.05 o 
   6   7   2        1.64        2.07      1.16 o 
   7   7   2        9.49        6.46      2.31 o 
   8   7   2        7.06        5.49      4.10 o 
   9   7   2        2.28        2.86      3.98 o 
  -9   8   2       31.04       38.26      3.62 o 
  -8   8   2       72.34       78.19      4.70 o 
  -7   8   2        9.77        8.17      1.67 o 
  -6   8   2      117.14      129.03      4.19 o 
  -5   8   2       56.36       60.89      2.43 o 
  -4   8   2      143.12      137.38      2.58 o 
  -3   8   2     1042.34     1134.25     12.10 o 
  -2   8   2      864.40      922.95     10.66 o 
  -1   8   2      552.44      610.10      9.02 o 
   0   8   2     2774.91     2999.56     34.87 o 
   1   8   2     3395.00     3638.68     33.17 o 
   2   8   2        0.76        3.82      0.59 o 
   3   8   2     1287.62     1399.11     15.16 o 
   4   8   2       21.85       28.31      1.68 o 
   5   8   2       19.13       21.01      1.67 o 
   6   8   2       24.46       25.94      2.24 o 
   7   8   2        4.48        4.99      3.69 o 
   8   8   2       70.61       62.83      9.21 o 
   9   8   2       92.15       98.09     12.68 o 
  -9   9   2        5.68        3.81      2.26 o 
  -8   9   2        8.55        5.22      2.06 o 
  -7   9   2       16.02       17.18      2.09 o 
  -6   9   2       46.45       46.07      2.91 o 
  -5   9   2      718.48      742.67     12.22 o 
  -4   9   2        1.10        0.03      0.43 o 
  -3   9   2      371.84      388.70      5.10 o 
  -2   9   2      262.71      305.75      4.42 o 
  -1   9   2      449.51      530.51      6.59 o 
   0   9   2      698.88      688.95      7.77 o 
   1   9   2      987.89     1023.31     10.28 o 
   2   9   2     1696.83     1857.77     16.45 o 
   3   9   2        5.22        6.04      0.81 o 
   4   9   2      304.60      308.59      4.97 o 
   5   9   2        7.38        9.67      1.22 o 
   6   9   2       29.19       28.03      3.09 o 
   7   9   2        2.40        0.82      2.76 o 
   8   9   2       52.89       58.97      9.30 o 
   9   9   2      261.06      281.92     18.58 o 
  -9  10   2       37.46       29.83      3.18 o 
  -8  10   2       10.64        6.88      1.84 o 
  -7  10   2      366.94      366.63      8.36 o 
  -6  10   2      890.24      852.19     14.22 o 
  -5  10   2      205.62      199.87      4.20 o 
  -4  10   2        0.43       -0.04      0.46 o 
  -3  10   2      240.70      255.72      3.86 o 
  -2  10   2       76.57       87.47      2.04 o 
  -1  10   2       83.00      103.19      2.12 o 
   0  10   2       50.81       63.42      2.15 o 
   1  10   2      476.97      511.97      5.88 o 
   2  10   2       25.71       33.51      2.17 o 
   3  10   2        6.64        6.27      0.73 o 
   4  10   2       30.21       39.75      2.63 o 
   5  10   2      258.13      236.37      8.55 o 
   6  10   2      195.22      175.80      6.50 o 
   7  10   2       20.65       22.91      5.47 o 
   8  10   2        2.17        3.02      3.59 o 
  -9  11   2       60.48       57.95      4.21 o 
  -8  11   2        0.73       -0.78      1.38 o 
  -7  11   2      550.18      565.98     12.00 o 
  -6  11   2       89.32       87.09      4.67 o 
  -5  11   2      417.91      406.59      6.64 o 
  -4  11   2      181.49      205.28      4.02 o 
  -3  11   2       91.92      100.41      2.79 o 
  -2  11   2        6.71        3.83      0.61 o 
  -1  11   2     1369.43     1332.11     14.93 o 
   0  11   2        2.83        4.84      0.74 o 
   1  11   2       23.39       31.90      1.70 o 
   2  11   2        2.68        0.24      0.43 o 
   3  11   2      364.11      358.63      5.43 o 
   4  11   2      107.75       94.64      3.24 o 
   5  11   2      270.73      262.62      6.05 o 
   6  11   2       11.56        7.17      1.93 o 
   7  11   2       33.36       27.21      6.37 o 
   8  11   2       24.34       23.55      6.25 o 
  -9  12   2        4.62        2.99      2.06 o 
  -8  12   2        7.05        7.78      1.90 o 
  -7  12   2      265.58      280.70      6.52 o 
  -6  12   2        3.07        1.78      1.07 o 
  -5  12   2      101.07      105.10      3.37 o 
  -4  12   2      160.85      166.92      6.23 o 
  -3  12   2       67.75       70.80      1.91 o 
  -2  12   2      575.69      607.91      7.98 o 
  -1  12   2       23.31       40.41      1.85 o 
   0  12   2      446.12      512.52      6.58 o 
   1  12   2      315.89      357.86      4.70 o 
   2  12   2      496.01      458.13      5.87 o 
   3  12   2      205.39      205.47      3.60 o 
   4  12   2       17.54       18.10      1.76 o 
   5  12   2       50.35       51.71      3.42 o 
   6  12   2        0.00       -1.59      1.59 o 
   7  12   2        9.97       11.69      4.72 o 
   8  12   2       57.90       52.10      8.68 o 
  -9  13   2        0.00       -1.81      1.81 o 
  -8  13   2        2.92        3.61      1.80 o 
  -7  13   2        7.99        4.60      1.47 o 
  -6  13   2       19.75       22.40      2.04 o 
  -5  13   2      160.11      166.16      4.32 o 
  -4  13   2       94.38      112.45      3.02 o 
  -3  13   2       31.32       22.30      1.34 o 
  -2  13   2       23.04       38.96      1.61 o 
  -1  13   2      425.02      448.37      6.21 o 
   0  13   2      258.66      244.06      3.91 o 
   1  13   2      225.28      226.46      3.59 o 
   2  13   2      173.89      158.99      3.82 o 
   3  13   2       16.58       14.24      1.21 o 
   4  13   2       31.61       35.55      2.16 o 
   5  13   2       67.49       58.46      3.77 o 
   6  13   2       44.65       49.60      8.34 o 
   7  13   2        2.31       -0.46      3.10 o 
   8  13   2        0.03        0.83      4.11 o 
  -9  14   2        0.42        2.23      2.16 o 
  -8  14   2        0.28       -1.49      1.49 o 
  -7  14   2      426.26      436.44      8.70 o 
  -6  14   2     1135.43     1130.29     16.44 o 
  -5  14   2      234.65      234.39      5.35 o 
  -4  14   2      267.57      268.63      5.03 o 
  -3  14   2       68.02       55.92      1.94 o 
  -2  14   2        3.33        2.13      0.59 o 
  -1  14   2      232.47      225.01      3.90 o 
   0  14   2      412.45      401.36      6.04 o 
   1  14   2       32.30       27.09      1.38 o 
   2  14   2       65.80       65.93      2.02 o 
   3  14   2       77.10       67.68      2.38 o 
   4  14   2        4.39        8.52      1.14 o 
   5  14   2      305.31      294.67      8.77 o 
   6  14   2      589.42      550.39     24.25 o 
   7  14   2       11.24       10.41      4.49 o 
   8  14   2       46.75       49.84      9.02 o 
  -8  15   2        9.88        9.57      2.18 o 
  -7  15   2       81.27       76.46      4.39 o 
  -6  15   2      140.31      124.26      4.14 o 
  -5  15   2        2.94        1.37      1.02 o 
  -4  15   2       68.56       64.80      2.63 o 
  -3  15   2      246.49      232.52      4.08 o 
  -2  15   2       24.92       18.99      1.42 o 
  -1  15   2       72.38       74.74      2.11 o 
   0  15   2       34.58       30.46      1.64 o 
   1  15   2      457.39      459.17      6.06 o 
   2  15   2      566.44      502.87      8.30 o 
   3  15   2     1962.08     1896.31     20.76 o 
   4  15   2      846.65      848.99     11.06 o 
   5  15   2        5.00        7.53      1.74 o 
   6  15   2       17.76       11.86      4.67 o 
   7  15   2       23.35       16.64      5.49 o 
   8  15   2      164.47      171.22     14.20 o 
  -8  16   2        0.57       -1.25      1.53 o 
  -7  16   2        8.12        5.88      1.84 o 
  -6  16   2        9.18       11.45      1.96 o 
  -5  16   2      121.75      118.54      3.84 o 
  -4  16   2       42.26       47.22      2.39 o 
  -3  16   2      327.26      325.89      5.17 o 
  -2  16   2      117.86      115.68      2.89 o 
  -1  16   2      210.76      206.72      4.56 o 
   0  16   2      204.72      220.02      4.64 o 
   1  16   2      131.00      111.38      2.93 o 
   2  16   2      910.67      882.92     10.98 o 
   3  16   2      125.36      125.23      3.40 o 
   4  16   2      125.64      119.15      3.89 o 
   5  16   2        0.32        0.20      1.25 o 
   6  16   2       34.00       48.64      7.97 o 
   7  16   2      149.48      148.78     12.39 o 
  -8  17   2        4.76        2.62      1.77 o 
  -7  17   2       42.89       42.64      3.75 o 
  -6  17   2        3.52        3.51      1.47 o 
  -5  17   2       18.90       15.44      1.98 o 
  -4  17   2       11.63       16.90      1.71 o 
  -3  17   2       72.61       57.71      2.56 o 
  -2  17   2      163.70      132.28      3.63 o 
  -1  17   2       38.81       31.14      2.02 o 
   0  17   2       42.62       49.22      2.30 o 
   1  17   2       25.00       26.23      2.01 o 
   2  17   2      114.59      115.75      3.06 o 
   3  17   2        3.32        2.95      0.92 o 
   4  17   2        1.50        0.52      0.96 o 
   5  17   2       51.42       59.02      3.95 o 
   6  17   2       69.88       63.36      5.97 o 
   7  17   2      122.13      117.17      8.60 o 
  -8  18   2        3.89        3.42      1.92 o 
  -7  18   2       34.51       37.17      3.36 o 
  -6  18   2       63.78       65.90      4.01 o 
  -5  18   2      107.34      104.19      4.29 o 
  -4  18   2       18.89       11.06      1.72 o 
  -3  18   2      702.70      669.80      9.03 o 
  -2  18   2       34.05       27.28      1.93 o 
  -1  18   2        0.33       -0.32      0.71 o 
   0  18   2       12.34       13.15      1.33 o 
   1  18   2      119.21      122.95      3.32 o 
   2  18   2      498.90      497.26      7.42 o 
   3  18   2       40.73       42.42      2.63 o 
   4  18   2      700.66      711.06     11.84 o 
   5  18   2      162.91      148.25      7.36 o 
   6  18   2       42.13       39.35      7.60 o 
   7  18   2      112.18       98.35      7.89 o 
  -7  19   2       54.64       52.36      3.87 o 
  -6  19   2        2.15       -0.40      1.27 o 
  -5  19   2       72.17       60.94      3.79 o 
  -4  19   2      329.70      308.83      7.40 o 
  -3  19   2        5.07        3.03      1.09 o 
  -2  19   2      476.82      462.45      8.24 o 
  -1  19   2       14.03       15.03      1.66 o 
   0  19   2        1.27        0.21      0.91 o 
   1  19   2       31.09       40.63      2.26 o 
   2  19   2      625.63      583.77      9.06 o 
   3  19   2      252.36      241.39      5.79 o 
   4  19   2      626.16      646.56     11.24 o 
   5  19   2        8.69        6.29      2.59 o 
   6  19   2      142.73      163.48      8.73 o 
   7  19   2       19.38       23.03      4.40 o 
  -7  20   2      136.42      134.25      5.88 o 
  -6  20   2       14.77       16.31      2.35 o 
  -5  20   2       11.82       11.44      2.00 o 
  -4  20   2        0.95        0.92      1.36 o 
  -3  20   2       28.66       27.57      3.35 o 
  -2  20   2      465.40      440.35      9.11 o 
  -1  20   2     1071.84     1095.14     15.92 o 
   0  20   2       17.52       14.94      2.65 o 
   1  20   2      192.82      177.73      4.07 o 
   2  20   2      233.83      236.43      6.78 o 
   3  20   2        2.23        2.92      1.20 o 
   4  20   2       25.12       25.43      2.75 o 
   5  20   2       53.99       53.50      6.16 o 
   6  20   2      173.61      165.40      8.84 o 
  -7  21   2       12.63        9.89      2.37 o 
  -6  21   2       19.60       14.64      2.73 o 
  -5  21   2        9.72       13.19      2.37 o 
  -4  21   2        0.00       -0.70      1.29 o 
  -3  21   2        1.45        1.30      1.28 o 
  -2  21   2        0.47        0.12      1.02 o 
  -1  21   2       10.91       10.74      1.71 o 
   0  21   2        0.02        0.61      1.11 o 
   1  21   2       20.59       24.73      1.99 o 
   2  21   2       38.38       33.82      2.46 o 
   3  21   2       73.43       78.18      3.73 o 
   4  21   2      117.31      125.00      4.86 o 
   5  21   2      212.27      217.86      7.82 o 
   6  21   2       12.48       11.30      3.69 o 
  -6  22   2       45.33       47.92      4.43 o 
  -5  22   2       39.18       39.12      3.97 o 
  -4  22   2      168.45      191.18      7.00 o 
  -3  22   2      485.11      477.00     11.72 o 
  -2  22   2      168.73      187.73      6.36 o 
  -1  22   2        0.87        2.56      1.27 o 
   0  22   2        9.07       10.79      1.62 o 
   1  22   2        7.68        9.41      1.41 o 
   2  22   2      316.79      295.55      8.09 o 
   3  22   2       74.47       82.39      4.37 o 
   4  22   2       53.28       45.05      3.50 o 
   5  22   2        0.21        1.13      1.82 o 
   6  22   2        1.01        0.02      2.54 o 
  -6  23   2       38.00       31.79      3.72 o 
  -5  23   2        0.52       -0.37      1.61 o 
  -4  23   2       67.05       62.17      7.58 o 
  -3  23   2       65.28       63.14      4.49 o 
  -2  23   2      316.53      321.03      7.96 o 
  -1  23   2      340.79      339.26      8.18 o 
   0  23   2       55.69       48.24      3.08 o 
   1  23   2      367.32      358.93      7.06 o 
   2  23   2        9.33        3.80      1.33 o 
   3  23   2      100.69      105.39      4.30 o 
   4  23   2      133.65      147.67      5.54 o 
   5  23   2       14.04       13.43      3.40 o 
  -6  24   2        6.57        4.28      2.31 o 
  -5  24   2        2.32        3.08      1.98 o 
  -4  24   2        8.06        9.19      2.33 o 
  -3  24   2       61.64       61.56      4.66 o 
  -2  24   2       82.06       68.71      4.06 o 
  -1  24   2      151.49      152.79      6.19 o 
   0  24   2       25.58       22.58      2.29 o 
   1  24   2      426.86      441.32     10.02 o 
   2  24   2      377.09      379.43      8.48 o 
   3  24   2        7.62        7.01      2.30 o 
   4  24   2       27.75       31.44      2.88 o 
   5  24   2       20.51       22.88      3.53 o 
  -5  25   2        1.10        2.85      2.10 o 
  -4  25   2        0.39        0.68      1.70 o 
  -3  25   2        9.26       14.25      2.66 o 
  -2  25   2      140.57      159.50      5.69 o 
  -1  25   2        8.52       11.83      2.05 o 
   0  25   2        3.38        1.34      1.39 o 
   1  25   2       29.85       38.42      3.71 o 
   2  25   2        1.18        1.17      1.53 o 
   3  25   2      440.39      462.41     10.86 o 
   4  25   2        5.09        1.19      2.02 o 
  -4  26   2      128.86      126.08     13.27 o 
  -3  26   2       19.79       20.94      3.07 o 
  -2  26   2      205.01      197.95      7.46 o 
  -1  26   2       18.28       15.03      2.33 o 
   0  26   2       16.37       13.66      2.24 o 
   1  26   2        5.19        1.47      1.57 o 
   2  26   2        8.60        5.95      1.94 o 
   3  26   2       31.08       52.04      4.47 o 
   4  26   2      166.05      194.91      8.07 o 
  -4  27   2       88.19       83.33      5.86 o 
  -3  27   2      198.81      227.51      8.32 o 
  -2  27   2      263.39      288.50     12.53 o 
  -1  27   2        1.18       -0.90      1.46 o 
   0  27   2        1.26        0.92      1.53 o 
   1  27   2       24.39       25.20      2.96 o 
   2  27   2       13.65       17.64      2.68 o 
   3  27   2        4.05        3.75      2.08 o 
  -3  28   2       33.41       47.14      4.55 o 
  -2  28   2      146.48      162.44      7.08 o 
  -1  28   2        0.00       -0.35      1.54 o 
   0  28   2        2.91        3.91      1.81 o 
   1  28   2       71.65       74.23      6.10 o 
   2  28   2        1.50        1.45      1.82 o 
  -1  29   2        6.07        2.77      2.16 o 
   0  29   2        9.74        6.57      2.12 o 
   1  29   2        0.06        3.72      3.09 o 
 -10   1   3       18.06       17.10      2.60 o 
  -9   1   3        0.24       -0.42      1.33 o 
  -8   1   3       51.50       48.87      3.35 o 
  -7   1   3        9.94       11.10      2.01 o 
  -6   1   3       16.03       17.31      1.92 o 
  -4   1   3       24.72       27.09      1.58 o 
  -3   1   3      548.58      573.72      6.92 o 
  -2   1   3     2700.47     2785.56     32.52 o 
  -1   1   3      365.66      364.50      8.26 o 
   0   1   3      465.99      430.35      9.73 o 
   1   1   3     2438.41     2623.99     30.33 o 
   2   1   3      324.47      359.64      4.27 o 
   3   1   3       74.02       75.56      1.63 o 
   4   1   3       14.19       15.11      1.33 o 
   5   1   3       35.83       27.20      3.04 o 
   6   1   3      264.77      274.47      7.13 o 
   7   1   3      950.21      957.65     17.24 o 
   8   1   3      191.95      190.69      9.31 o 
   9   1   3       53.73       48.47      6.07 o 
 -10   2   3       12.77       12.33      2.49 o 
  -9   2   3       72.55       77.16      6.01 o 
  -8   2   3       26.89       25.20      2.46 o 
  -7   2   3       48.56       50.62      3.11 o 
  -6   2   3      141.45      151.12      4.33 o 
  -5   2   3       48.59       28.31      5.35 o 
  -4   2   3        6.65        7.64      0.62 o 
  -3   2   3      163.57      162.27      2.94 o 
  -2   2   3      646.59      624.19      9.52 o 
  -1   2   3        7.76        9.57      1.06 o 
   1   2   3      144.20      126.49      1.83 o 
   2   2   3     1431.36     1669.60     18.19 o 
   3   2   3      934.73      927.26     10.42 o 
   4   2   3        2.02        2.03      0.72 o 
   5   2   3        9.43       10.42      1.63 o 
   6   2   3      859.59      852.31     15.12 o 
   7   2   3     1460.88     1463.30     23.88 o 
   8   2   3        0.55        0.21      2.16 o 
   9   2   3        5.93        3.05      3.07 o 
 -10   3   3       20.80       19.92      2.89 o 
  -9   3   3        0.91       -0.96      2.19 o 
  -8   3   3        0.03       -0.90      1.07 o 
  -7   3   3        2.35        3.61      1.17 o 
  -6   3   3      227.32      244.71      5.75 o 
  -5   3   3       83.30       99.97      3.28 o 
  -4   3   3       53.79       42.80      1.28 o 
  -3   3   3       19.09       18.32      1.32 o 
  -2   3   3        0.97        0.96      0.23 o 
  -1   3   3     2939.13     3089.80     56.96 o 
   0   3   3      449.74      528.35     10.11 o 
   1   3   3      964.91     1013.06     10.17 o 
   2   3   3     3010.98     3121.89     54.60 o 
   3   3   3      121.60      146.78      2.49 o 
   4   3   3       40.85       41.12      2.04 o 
   5   3   3        6.63        7.49      1.33 o 
   6   3   3      281.46      296.29      7.48 o 
   7   3   3      185.67      182.19      6.23 o 
   8   3   3      272.59      277.06     11.39 o 
   9   3   3        0.10       -0.83      3.42 o 
 -10   4   3       98.73       88.53      5.09 o 
  -9   4   3       20.51       17.88      3.06 o 
  -8   4   3       22.90       21.29      3.14 o 
  -7   4   3       42.69       47.72      3.06 o 
  -6   4   3       40.82       42.86      2.66 o 
  -5   4   3      260.63      273.00      5.75 o 
  -4   4   3       11.14       16.18      0.91 o 
  -3   4   3        0.00        0.13      0.24 o 
  -2   4   3      186.03      205.07      5.04 o 
  -1   4   3     1681.24     1781.59     33.13 o 
   0   4   3       66.20       68.71      4.68 o 
   1   4   3     7609.60     7803.93     79.17 o 
   2   4   3       44.62       37.24      1.10 o 
   3   4   3      556.66      609.77      6.54 o 
   4   4   3       32.56       35.73      1.93 o 
   5   4   3       60.63       62.17      3.10 o 
   6   4   3        4.21        1.46      1.99 o 
   7   4   3       95.39       94.16      5.10 o 
   8   4   3       35.07       33.86      4.68 o 
   9   4   3        5.29        8.47      4.86 o 
 -10   5   3       25.52       30.45      3.30 o 
  -9   5   3        0.00       -1.35      1.35 o 
  -8   5   3      204.53      210.90      6.17 o 
  -7   5   3       63.71       64.22      4.07 o 
  -6   5   3     3022.12     3050.86     36.75 o 
  -5   5   3      600.97      613.02     10.37 o 
  -4   5   3     2258.55     2456.11     24.34 o 
  -3   5   3      119.84      132.78      2.56 o 
  -2   5   3      423.24      497.65      6.05 o 
  -1   5   3       18.93       27.38      0.88 o 
   0   5   3        0.68        0.72      0.27 o 
   1   5   3      129.20      109.34      2.01 o 
   2   5   3      196.34      170.46      2.55 o 
   3   5   3      100.44      112.74      2.11 o 
   4   5   3       31.64       29.59      1.96 o 
   5   5   3       84.73       88.02      3.21 o 
   6   5   3       68.92       71.58      4.14 o 
   7   5   3      654.74      657.66     13.45 o 
   8   5   3      238.27      231.97     15.38 o 
   9   5   3       78.11       64.14      9.86 o 
 -10   6   3        1.44       -0.36      1.77 o 
  -9   6   3       80.62       94.44      4.79 o 
  -8   6   3      142.92      142.71      5.04 o 
  -7   6   3      260.22      279.05      8.88 o 
  -6   6   3     2018.59     1996.31     25.19 o 
  -5   6   3        0.92        0.34      0.58 o 
  -4   6   3       45.53       42.77      1.44 o 
  -3   6   3      969.78     1065.55     12.52 o 
  -2   6   3     1303.10     1300.20     14.03 o 
  -1   6   3      492.73      508.62      6.68 o 
   0   6   3     3131.15     3340.12     40.54 o 
   1   6   3     2276.66     2450.08     47.54 o 
   2   6   3     1009.77     1214.05     10.70 o 
   3   6   3      526.75      503.87      6.60 o 
   4   6   3      118.23      110.17      3.68 o 
   5   6   3        4.48        4.34      1.10 o 
   6   6   3      128.93      145.04      4.50 o 
   7   6   3      552.98      575.89     17.68 o 
   8   6   3      272.35      254.26     16.22 o 
 -10   7   3       12.26       12.96      3.09 o 
  -9   7   3       85.24       89.34      4.87 o 
  -8   7   3      439.06      446.51      9.71 o 
  -7   7   3      168.36      171.84      6.32 o 
  -6   7   3      287.09      290.04      5.82 o 
  -5   7   3      178.24      193.87      4.55 o 
  -4   7   3        7.81        6.06      0.94 o 
  -3   7   3      259.78      254.85      3.28 o 
  -2   7   3     1025.03     1101.31     13.39 o 
  -1   7   3       80.30       88.74      1.59 o 
   0   7   3       57.68       81.16      1.64 o 
   1   7   3        2.29        2.14      0.89 o 
   2   7   3      346.77      390.06      4.40 o 
   3   7   3       21.79       18.08      1.43 o 
   4   7   3      167.19      163.35      4.10 o 
   5   7   3        0.46       -0.58      0.85 o 
   6   7   3       14.80       17.06      2.54 o 
   7   7   3       38.93       42.37      5.26 o 
   8   7   3        2.12        3.36      3.51 o 
  -9   8   3      375.23      394.77      9.56 o 
  -8   8   3       30.47       25.75      2.62 o 
  -7   8   3       56.21       59.98      3.50 o 
  -6   8   3       84.41       83.76      3.06 o 
  -5   8   3        2.81        3.65      1.11 o 
  -4   8   3        3.54        1.36      0.83 o 
  -3   8   3      170.67      188.86      2.91 o 
  -2   8   3        0.07        0.07      0.25 o 
  -1   8   3       93.14       80.88      1.66 o 
   0   8   3     1873.30     1938.48     40.48 o 
   1   8   3       61.73       75.41      1.57 o 
   2   8   3       42.86       33.93      1.81 o 
   3   8   3      133.29      153.52      3.53 o 
   4   8   3        1.21        0.56      0.97 o 
   5   8   3       97.70      100.50      4.05 o 
   6   8   3        8.06        6.08      1.64 o 
   7   8   3       74.12       67.15      6.50 o 
   8   8   3       68.37       69.33      9.90 o 
  -9   9   3       80.24       80.73      4.77 o 
  -8   9   3      106.05      103.92      4.61 o 
  -7   9   3       58.16       55.28      3.40 o 
  -6   9   3     1527.75     1542.76     20.39 o 
  -5   9   3        1.92        0.30      0.67 o 
  -4   9   3      848.65      934.07     12.85 o 
  -3   9   3      274.71      304.20      3.94 o 
  -2   9   3      514.58      586.18      8.99 o 
  -1   9   3      635.01      706.26      7.76 o 
   0   9   3      142.09      176.75      2.94 o 
   1   9   3      116.19      111.16      1.89 o 
   2   9   3       32.78       28.67      1.04 o 
   3   9   3       17.71       26.67      1.79 o 
   4   9   3       45.72       36.84      2.84 o 
   5   9   3       14.51       13.18      1.96 o 
   6   9   3      126.56      132.92      5.15 o 
   7   9   3        6.19        7.12      2.31 o 
   8   9   3      252.61      256.04     16.80 o 
  -9  10   3       13.01       13.27      2.37 o 
  -8  10   3      238.54      244.74      6.89 o 
  -7  10   3      318.93      317.92      7.53 o 
  -6  10   3     1189.12     1176.12     16.40 o 
  -5  10   3       21.64       20.44      1.64 o 
  -4  10   3       11.43       15.08      1.55 o 
  -3  10   3       92.07      115.47      2.55 o 
  -2  10   3     1636.38     1711.61     18.70 o 
  -1  10   3       16.65       14.83      0.81 o 
   0  10   3       63.26       72.98      1.81 o 
   1  10   3      155.09      171.25      2.56 o 
   2  10   3       16.28       13.54      0.98 o 
   3  10   3      113.50       99.73      3.96 o 
   4  10   3      286.49      320.25      7.48 o 
   5  10   3      177.03      175.43      5.57 o 
   6  10   3       20.97       21.04      2.47 o 
   7  10   3        1.55        0.73      2.63 o 
   8  10   3       41.53       50.82      8.94 o 
  -9  11   3      172.87      159.71      6.06 o 
  -8  11   3      422.56      431.30      9.71 o 
  -7  11   3      204.26      213.86      5.40 o 
  -6  11   3      154.97      157.16      4.29 o 
  -5  11   3       72.21       68.38      2.71 o 
  -4  11   3       13.79        9.29      1.11 o 
  -3  11   3      132.43      140.31      2.99 o 
  -2  11   3       50.21       66.10      1.96 o 
  -1  11   3      750.74      789.03      8.21 o 
   0  11   3       83.58       67.93      2.12 o 
   1  11   3        6.93       10.25      1.38 o 
   2  11   3       81.41       83.68      2.46 o 
   3  11   3      309.96      273.78      5.67 o 
   4  11   3      225.32      210.30      5.89 o 
   5  11   3        2.15       -0.66      1.13 o 
   6  11   3        1.44        1.55      1.50 o 
   7  11   3       11.52       19.37      5.46 o 
   8  11   3        3.27       -0.67      3.57 o 
  -9  12   3      128.78      122.64      5.53 o 
  -8  12   3      101.46       93.41      6.80 o 
  -7  12   3        9.00        8.09      1.51 o 
  -6  12   3      202.95      207.86      5.05 o 
  -5  12   3       14.15       13.67      1.46 o 
  -4  12   3        1.17        0.52      0.68 o 
  -3  12   3       18.05       19.66      1.30 o 
  -2  12   3      171.33      197.02      3.93 o 
  -1  12   3     1095.82     1141.85     14.50 o 
   0  12   3      492.12      572.08      8.47 o 
   1  12   3     1006.49      947.15     13.08 o 
   2  12   3      138.82      155.45      3.53 o 
   3  12   3        0.33       -0.40      0.70 o 
   4  12   3       43.11       40.76      2.59 o 
   5  12   3       52.82       48.03      3.47 o 
   6  12   3        1.28        1.00      1.44 o 
   7  12   3        0.02       -1.80      2.86 o 
   8  12   3        0.34       -0.96      3.13 o 
  -9  13   3        5.03        4.36      1.95 o 
  -8  13   3       25.94       31.30      3.04 o 
  -7  13   3      116.77      108.19      4.58 o 
  -6  13   3        4.68        3.64      1.55 o 
  -5  13   3      230.29      223.89      5.27 o 
  -4  13   3      144.68      149.37      3.76 o 
  -3  13   3        6.61        3.79      0.77 o 
  -2  13   3      151.42      157.70      3.52 o 
   0  13   3       29.33       23.50      1.90 o 
   1  13   3       18.90       17.64      1.95 o 
   2  13   3       49.67       39.03      2.49 o 
   3  13   3      149.50      120.26      3.72 o 
   4  13   3      501.04      444.01      8.40 o 
   5  13   3      187.51      172.22      6.08 o 
   6  13   3      130.48      133.76      6.25 o 
   7  13   3       83.63       82.24     10.48 o 
   8  13   3       69.66       53.18      8.98 o 
  -9  14   3        0.42       -1.69      1.69 o 
  -8  14   3        0.34        0.14      1.33 o 
  -7  14   3        4.00        4.54      1.42 o 
  -6  14   3       49.56       49.84      3.95 o 
  -5  14   3      253.65      227.13      5.18 o 
  -4  14   3       48.91       34.96      3.21 o 
  -3  14   3       86.21       84.82      3.16 o 
  -2  14   3        3.69        3.95      0.84 o 
  -1  14   3       62.62       55.00      4.51 o 
   0  14   3      416.57      393.89      6.83 o 
   1  14   3      601.87      581.06      9.99 o 
   2  14   3      745.79      708.37      9.87 o 
   3  14   3      112.18       87.26      2.88 o 
   4  14   3       31.43       49.64      2.99 o 
   5  14   3       59.95       73.94      3.81 o 
   6  14   3       11.00       11.09      2.59 o 
   7  14   3      130.55      120.90     12.95 o 
  -8  15   3       18.60       11.76      2.51 o 
  -7  15   3        0.29        1.27      1.16 o 
  -6  15   3        0.10       -0.97      0.97 o 
  -5  15   3       73.33       64.22      3.35 o 
  -4  15   3      231.61      220.44      4.89 o 
  -3  15   3      174.57      149.19      3.34 o 
  -2  15   3        1.62        2.41      0.82 o 
  -1  15   3        6.23        6.01      1.14 o 
   0  15   3        1.35       -0.22      0.59 o 
   1  15   3       76.14       69.56      2.43 o 
   2  15   3      425.50      411.13      6.83 o 
   3  15   3      392.86      376.74      6.64 o 
   4  15   3      349.79      323.35      7.06 o 
   5  15   3      103.66       86.38      6.37 o 
   6  15   3       47.58       51.43      6.90 o 
   7  15   3      114.11      125.75     12.76 o 
  -8  16   3       84.64       87.88      5.50 o 
  -7  16   3       45.65       38.19      2.79 o 
  -6  16   3      443.93      464.40      9.23 o 
  -5  16   3      211.31      199.20      6.22 o 
  -4  16   3        9.92        8.14      1.24 o 
  -3  16   3       23.78       24.90      1.81 o 
  -2  16   3        1.87        3.43      0.95 o 
  -1  16   3      120.41      145.53      8.49 o 
   0  16   3     1684.62     1503.56     19.68 o 
   1  16   3      670.67      631.82      9.13 o 
   2  16   3     1244.00     1236.19     15.70 o 
   3  16   3      268.07      233.51      5.04 o 
   4  16   3       26.86       28.34      2.40 o 
   5  16   3       56.38       49.76      3.64 o 
   6  16   3      104.09       89.25     14.19 o 
   7  16   3       10.12        2.80      2.62 o 
  -8  17   3       38.76       29.97      3.53 o 
  -7  17   3        0.96       -1.24      1.30 o 
  -6  17   3       11.19        9.90      1.66 o 
  -5  17   3        4.98        1.81      1.50 o 
  -4  17   3       25.94       20.62      1.78 o 
  -3  17   3      612.29      628.05     11.19 o 
  -2  17   3       80.86       73.44      3.88 o 
  -1  17   3        0.97        0.54      1.12 o 
   0  17   3      271.34      236.16      5.60 o 
   1  17   3      415.49      406.82      6.80 o 
   2  17   3       73.36       67.20      3.36 o 
   3  17   3      101.89       83.85      3.30 o 
   4  17   3      523.01      503.38     10.95 o 
   5  17   3      583.21      575.99     12.17 o 
   6  17   3      310.31      301.31     11.80 o 
   7  17   3        9.21       11.66      3.73 o 
  -8  18   3       24.09       26.18      3.40 o 
  -7  18   3      102.60       94.36      5.51 o 
  -6  18   3        2.19        0.40      1.32 o 
  -5  18   3      114.52      115.36      4.06 o 
  -4  18   3      184.70      175.56      5.12 o 
  -3  18   3       42.82       51.10      3.06 o 
  -2  18   3       45.51       50.06      2.88 o 
  -1  18   3      203.56      192.13      5.15 o 
   0  18   3      718.12      657.01     11.46 o 
   1  18   3      736.34      707.64     10.24 o 
   2  18   3      920.86      882.20     12.31 o 
   3  18   3       38.43       47.17      2.64 o 
   4  18   3        5.22        5.60      2.26 o 
   5  18   3      365.00      393.79      9.68 o 
   6  18   3        2.37        2.18      2.26 o 
   7  18   3      189.29      222.67     10.79 o 
  -7  19   3        1.64        0.67      1.49 o 
  -6  19   3       24.91       33.64      2.94 o 
  -5  19   3       26.90       26.14      2.87 o 
  -4  19   3       52.34       56.95      3.38 o 
  -3  19   3       81.81       78.45      3.68 o 
  -2  19   3       97.61      101.67      3.72 o 
  -1  19   3      340.49      323.37      7.26 o 
   0  19   3        2.29       -0.11      0.95 o 
   1  19   3      271.42      247.77      5.19 o 
   2  19   3       43.52       34.11      2.21 o 
   3  19   3       79.68       79.56      3.80 o 
   4  19   3       67.29       66.38      4.22 o 
   5  19   3       53.73       50.86      3.95 o 
   6  19   3       43.67       43.48      5.34 o 
  -7  20   3        4.01        4.76      1.94 o 
  -6  20   3       11.32        9.80      2.20 o 
  -5  20   3      105.40       98.82      4.99 o 
  -4  20   3        3.41        4.56      1.60 o 
  -3  20   3      136.94      132.58      4.56 o 
  -2  20   3        0.54       -0.64      1.29 o 
  -1  20   3      240.39      204.41      5.64 o 
   0  20   3     1140.79     1045.03     17.11 o 
   1  20   3       47.05       49.83      2.82 o 
   2  20   3      494.05      480.72      8.20 o 
   3  20   3        0.22       -0.29      0.98 o 
   4  20   3       82.42       81.89      4.81 o 
   5  20   3        7.44        4.81      2.15 o 
   6  20   3       48.84       41.83      5.35 o 
  -7  21   3        2.57        2.05      1.97 o 
  -6  21   3       23.70       21.72      3.90 o 
  -5  21   3      130.74      140.79      5.86 o 
  -4  21   3       94.26      114.60      5.06 o 
  -3  21   3        4.23        4.65      1.58 o 
  -2  21   3       41.70       39.07      2.80 o 
  -1  21   3      429.54      421.26      8.97 o 
   0  21   3       13.87        9.89      1.65 o 
   1  21   3       21.24       19.38      2.71 o 
   2  21   3        0.00        0.08      1.04 o 
   3  21   3        3.83        3.39      1.29 o 
   4  21   3        1.94        1.79      1.44 o 
   5  21   3      128.21      126.15      6.80 o 
   6  21   3        3.46       -1.79      2.19 o 
  -6  22   3        8.70        2.61      1.87 o 
  -5  22   3       27.03       21.23      2.80 o 
  -4  22   3       28.63       18.16      2.57 o 
  -3  22   3      165.59      164.87      6.14 o 
  -2  22   3       30.71       32.64      2.69 o 
  -1  22   3       14.66       14.42      1.91 o 
   0  22   3       16.75       17.99      2.13 o 
   1  22   3       41.90       49.16      2.76 o 
   2  22   3       11.96       10.22      2.05 o 
   3  22   3       45.36       49.82      4.10 o 
   4  22   3      231.70      228.74      6.85 o 
   5  22   3        0.56        3.13      2.77 o 
  -6  23   3       44.63       46.99      4.23 o 
  -5  23   3      162.35      162.08      9.45 o 
  -4  23   3      342.39      370.69     10.21 o 
  -3  23   3      121.20      145.09      5.88 o 
  -2  23   3        3.01        2.73      1.50 o 
  -1  23   3      209.90      205.54      6.20 o 
   0  23   3       63.49       58.69      3.33 o 
   1  23   3       35.01       28.50      2.28 o 
   2  23   3       22.96       27.63      2.41 o 
   3  23   3        5.62        5.69      1.57 o 
   4  23   3       32.17       29.43      2.99 o 
   5  23   3        2.71        2.94      2.85 o 
  -5  24   3      110.91      119.26      5.94 o 
  -4  24   3      176.46      201.28      7.34 o 
  -3  24   3      107.17      118.51      5.80 o 
  -2  24   3       19.93       17.65      2.58 o 
  -1  24   3       19.23        9.75      2.92 o 
   0  24   3       14.86       19.80      2.15 o 
   1  24   3       66.41       81.20      3.64 o 
   2  24   3       14.56       17.23      1.95 o 
   3  24   3      126.04      133.09      5.23 o 
   4  24   3       59.87       61.57      5.13 o 
  -5  25   3       14.75       13.37      2.91 o 
  -4  25   3      530.77      602.60     14.42 o 
  -3  25   3        0.25       -0.48      1.55 o 
  -2  25   3        5.30        2.65      2.64 o 
  -1  25   3      252.52      264.79      8.08 o 
   0  25   3        6.45        3.19      1.41 o 
   1  25   3       66.30       65.31      3.76 o 
   2  25   3       51.06       64.07      3.72 o 
   3  25   3       37.27       37.77      3.11 o 
   4  25   3       24.90       18.66      3.26 o 
  -4  26   3        2.56        4.12      2.01 o 
  -3  26   3       80.07       75.74      5.12 o 
  -2  26   3        0.14       -0.63      1.54 o 
  -1  26   3        3.45        4.47      1.69 o 
   0  26   3       95.22      107.88      4.75 o 
   1  26   3      108.06      121.78      5.57 o 
   2  26   3       19.45       17.63      2.56 o 
   3  26   3        7.22        6.02      1.93 o 
  -3  27   3       68.07       66.60      4.90 o 
  -2  27   3       19.62       19.37      3.81 o 
  -1  27   3        7.07        6.98      1.83 o 
   0  27   3       69.67       62.49      4.20 o 
   1  27   3        2.63        2.68      1.65 o 
   2  27   3      101.25       99.15      6.50 o 
  -2  28   3        7.42        2.90      4.16 o 
  -1  28   3      110.79      114.47      6.15 o 
   0  28   3       20.16       16.30      2.57 o 
   1  28   3      388.01      463.33     13.49 o 
 -10   0   4       32.68       28.74      4.34 o 
  -9   0   4       12.68        8.96      2.71 o 
  -8   0   4       24.90       19.15      3.04 o 
  -7   0   4      241.36      262.38      8.82 o 
  -6   0   4       13.19        8.77      2.87 o 
  -5   0   4      102.34      109.03      3.28 o 
  -4   0   4       53.93       52.42      2.96 o 
  -3   0   4      172.42      176.36      5.90 o 
  -2   0   4      937.18     1029.50     21.03 o 
   0   0   4     7921.69     8625.61    224.06 o 
   1   0   4     1364.81     1329.05     21.42 o 
   3   0   4       44.12       32.60      2.03 o 
   4   0   4        6.89        5.68      1.84 o 
   5   0   4        5.88        3.06      1.84 o 
   6   0   4      620.29      588.16     16.73 o 
   7   0   4       25.53       21.84      3.87 o 
   8   0   4        0.11        1.01      3.23 o 
 -10   1   4        7.62        2.81      1.78 o 
  -9   1   4       17.16       15.39      2.25 o 
  -8   1   4       27.66       22.12      2.24 o 
  -7   1   4       35.25       40.12      2.94 o 
  -6   1   4      146.67      152.03      4.24 o 
  -5   1   4        0.13        0.43      0.44 o 
  -4   1   4      229.43      242.95      3.11 o 
  -3   1   4      150.03      156.45      2.92 o 
  -2   1   4      291.37      285.11      5.25 o 
   0   1   4      680.74      745.40     13.22 o 
   1   1   4       85.87       84.09      1.80 o 
   2   1   4      104.52       96.77      2.21 o 
   3   1   4        0.13        0.14      0.37 o 
   4   1   4      973.51      904.02     13.38 o 
   5   1   4     1649.84     1602.20     24.37 o 
   6   1   4        7.70        9.70      1.89 o 
   7   1   4        8.65        6.73      2.24 o 
   8   1   4        3.31        0.32      2.17 o 
 -10   2   4        1.51       -1.48      1.48 o 
  -9   2   4       68.88       70.50      4.11 o 
  -8   2   4      108.12      116.04      4.50 o 
  -7   2   4       58.69       55.43      2.96 o 
  -6   2   4      250.00      269.55      5.86 o 
  -5   2   4       64.93       67.74      2.39 o 
  -4   2   4      268.19      288.54      3.95 o 
  -3   2   4      485.57      509.92      8.69 o 
  -2   2   4      153.65      158.70      6.97 o 
  -1   2   4      466.28      508.75     16.60 o 
   0   2   4      550.59      601.02     11.17 o 
   1   2   4      448.80      418.74      6.19 o 
   2   2   4        1.32        0.48      0.25 o 
   3   2   4       35.36       38.09      1.54 o 
   4   2   4     1239.22     1192.93     16.60 o 
   5   2   4       62.60       59.71      3.53 o 
   6   2   4      661.22      644.19     12.57 o 
   7   2   4       35.61       28.65      3.05 o 
   8   2   4       73.93       67.47      6.54 o 
 -10   3   4       34.76       30.83      3.14 o 
  -9   3   4      105.41       92.54      4.54 o 
  -8   3   4       16.57       15.22      2.04 o 
  -7   3   4        1.08        0.94      1.29 o 
  -6   3   4       33.83       35.35      2.67 o 
  -5   3   4      198.60      205.60      4.76 o 
  -4   3   4      140.74      147.47      2.48 o 
  -3   3   4       20.25       19.29      1.62 o 
  -2   3   4     1145.08     1121.47     28.26 o 
  -1   3   4     1246.65     1390.61     27.47 o 
   0   3   4      791.76      896.90     15.60 o 
   1   3   4      303.12      282.64      6.17 o 
   2   3   4        4.38        5.52      0.47 o 
   3   3   4       81.40       70.20      2.42 o 
   4   3   4       15.21       14.03      1.53 o 
   5   3   4     3336.31     3196.60     40.03 o 
   6   3   4       51.72       53.63      3.64 o 
   7   3   4      281.98      267.64     10.76 o 
   8   3   4       13.04       14.97      5.42 o 
 -10   4   4       42.29       38.69      3.49 o 
  -9   4   4       42.20       51.50      3.60 o 
  -8   4   4      116.82      114.40      4.50 o 
  -7   4   4      105.43      116.11      4.04 o 
  -6   4   4       41.51       45.40      2.42 o 
  -5   4   4      139.24      145.79      3.24 o 
  -4   4   4      115.18      105.76      1.90 o 
  -3   4   4      144.75      150.50      5.46 o 
  -2   4   4        0.67        0.03      0.41 o 
  -1   4   4       85.05       93.32      1.93 o 
   0   4   4     2485.77     2702.35     35.86 o 
   1   4   4       16.48       14.90      0.56 o 
   2   4   4        0.95        1.04      0.31 o 
   3   4   4        8.85        3.49      1.40 o 
   4   4   4       59.92       64.63      2.87 o 
   5   4   4        4.35        7.19      1.98 o 
   6   4   4      294.38      281.29      9.53 o 
   7   4   4       52.33       55.56      4.88 o 
   8   4   4        5.31       -0.45      3.68 o 
 -10   5   4       22.21       12.09      3.32 o 
  -9   5   4       43.42       44.51      3.33 o 
  -8   5   4      151.20      131.54      6.66 o 
  -7   5   4        0.09        0.28      0.93 o 
  -6   5   4       16.30       15.38      1.59 o 
  -5   5   4       34.86       43.96      1.79 o 
  -4   5   4     1163.68     1188.24     12.34 o 
  -3   5   4        3.04        5.14      1.52 o 
  -2   5   4      369.08      355.42      7.02 o 
  -1   5   4       35.78       52.83      1.61 o 
   0   5   4       64.81       87.28      2.90 o 
   1   5   4        4.32        1.95      0.34 o 
   2   5   4       18.05       18.51      1.06 o 
   3   5   4      171.98      170.44      6.05 o 
   4   5   4      146.20      141.68      3.91 o 
   5   5   4      104.90       98.07      4.28 o 
   6   5   4        1.56        2.46      1.85 o 
   7   5   4       24.00       23.72      3.51 o 
   8   5   4       20.35       21.74      5.82 o 
 -10   6   4       14.70       16.29      5.04 o 
  -9   6   4       28.77       34.27      3.81 o 
  -8   6   4      311.80      297.62      9.00 o 
  -7   6   4        0.19        2.24      1.24 o 
  -6   6   4      334.66      361.69      7.28 o 
  -5   6   4      139.82      149.26      3.92 o 
  -4   6   4      103.36      108.57      2.02 o 
  -3   6   4      622.48      659.74     12.30 o 
  -2   6   4      148.42      159.77      3.11 o 
  -1   6   4      144.77      167.73      4.45 o 
   0   6   4      254.54      261.64      4.57 o 
   1   6   4       37.27       31.60      1.29 o 
   2   6   4      558.73      580.30      8.20 o 
   3   6   4       53.74       45.38      2.22 o 
   4   6   4      888.86      913.27     13.51 o 
   5   6   4      450.85      417.45      9.27 o 
   6   6   4      381.14      392.07      9.40 o 
   7   6   4        0.31        3.41      2.10 o 
   8   6   4       22.64       22.85      6.35 o 
 -10   7   4        2.61        3.82      3.86 o 
  -9   7   4       92.42       90.36      4.39 o 
  -8   7   4       49.29       48.57      3.31 o 
  -7   7   4        1.86        2.84      1.93 o 
  -6   7   4      166.10      175.52      4.66 o 
  -5   7   4       36.24       40.77      1.91 o 
  -4   7   4      401.07      390.27     11.50 o 
  -3   7   4      544.11      539.37      6.98 o 
  -2   7   4      170.47      190.37      3.20 o 
  -1   7   4      242.56      240.04      4.23 o 
   0   7   4       40.65       44.58      1.31 o 
   1   7   4      187.93      212.60      7.28 o 
   2   7   4      308.77      332.31      6.61 o 
   3   7   4       61.10       77.46      2.59 o 
   4   7   4       59.75       47.95      3.22 o 
   5   7   4      725.37      663.37     13.84 o 
   6   7   4      367.40      319.88     10.16 o 
   7   7   4       94.29       94.37      7.09 o 
   8   7   4        0.37       -2.02      2.91 o 
  -9   8   4      196.41      210.20      9.68 o 
  -8   8   4     1228.81     1180.80     19.18 o 
  -7   8   4       80.54       78.47      3.47 o 
  -6   8   4      346.28      351.77      6.49 o 
  -5   8   4        1.50        1.81      0.66 o 
  -4   8   4       29.27       25.07      1.64 o 
  -3   8   4       60.93       67.82      1.96 o 
  -2   8   4       53.79       41.45      1.45 o 
  -1   8   4     2185.32     2183.81     25.57 o 
   0   8   4      210.96      262.80      5.28 o 
   1   8   4      259.79      175.37      8.13 o 
   2   8   4       33.09       27.33      3.15 o 
   3   8   4      216.76      207.33      4.62 o 
   4   8   4        6.39        4.45      2.15 o 
   5   8   4       19.47       12.77      1.99 o 
   6   8   4       23.52       21.05      2.91 o 
   7   8   4       34.63       31.86      4.99 o 
   8   8   4       89.60       85.94     11.19 o 
  -9   9   4       20.85       26.36      2.83 o 
  -8   9   4      739.59      655.19     12.47 o 
  -7   9   4       24.27       22.97      2.24 o 
  -6   9   4      192.07      197.06      4.55 o 
  -5   9   4       93.12      106.33      3.00 o 
  -4   9   4       29.50       27.19      3.47 o 
  -3   9   4       22.99       24.49      1.09 o 
  -2   9   4      998.48     1064.73     13.92 o 
  -1   9   4      163.24      200.86      4.81 o 
   0   9   4       32.04       24.88      0.97 o 
   2   9   4      115.03       72.71     18.36 o 
   3   9   4        2.74        6.19      1.24 o 
   4   9   4       39.97       49.75      3.58 o 
   5   9   4        3.46        1.74      1.24 o 
   6   9   4       10.38        6.21      2.16 o 
   7   9   4       91.69       99.34      9.60 o 
   8   9   4       10.61        4.55      4.36 o 
  -9  10   4       24.28       19.51      2.49 o 
  -8  10   4      255.60      259.56      6.99 o 
  -7  10   4      139.61      146.09      4.68 o 
  -6  10   4       19.65       19.31      1.69 o 
  -5  10   4       69.68       67.22      2.68 o 
  -4  10   4      464.19      488.05      7.59 o 
  -3  10   4       28.93       31.54      1.88 o 
  -2  10   4       27.26       39.82      1.25 o 
  -1  10   4      115.49      109.47      5.11 o 
   0  10   4       33.11       26.41      2.35 o 
   1  10   4       12.47       11.42      4.94 o 
   2  10   4      761.88      697.89     11.48 o 
   3  10   4       69.20       73.84      2.91 o 
   4  10   4      128.87      116.59      5.61 o 
   5  10   4       29.05       29.36      3.50 o 
   6  10   4      147.07      136.10      5.51 o 
   7  10   4       16.78       19.40      3.79 o 
   8  10   4        8.98        6.31      4.29 o 
  -9  11   4        1.45        0.87      1.56 o 
  -8  11   4        2.97        5.18      1.64 o 
  -7  11   4       53.55       58.73      4.63 o 
  -6  11   4        4.06        1.86      0.91 o 
  -5  11   4       15.20       15.47      1.41 o 
  -4  11   4      316.28      341.30      5.94 o 
  -3  11   4      240.28      245.44      5.09 o 
  -2  11   4       63.82       80.85      2.52 o 
  -1  11   4       85.12       79.22      1.89 o 
   1  11   4       40.86       50.25      3.26 o 
   2  11   4      408.43      386.32      6.92 o 
   3  11   4      210.20      214.21      5.02 o 
   4  11   4       28.64       35.08      3.24 o 
   5  11   4        5.36        1.53      1.14 o 
   6  11   4      170.94      156.80      5.99 o 
   7  11   4        9.00        7.62      2.55 o 
  -9  12   4       45.85       40.51      4.44 o 
  -8  12   4      567.03      552.60     11.26 o 
  -7  12   4       78.32       81.60      3.92 o 
  -6  12   4      234.58      237.10      5.34 o 
  -5  12   4       47.79       36.96      2.77 o 
  -4  12   4        1.02        1.37      0.66 o 
  -3  12   4       86.79       81.46      2.37 o 
  -2  12   4      885.32      831.72     14.09 o 
  -1  12   4      238.86      234.00      6.55 o 
   1  12   4      219.15      217.13      6.39 o 
   2  12   4      256.68      260.79      5.48 o 
   3  12   4       50.38       45.86      2.62 o 
   4  12   4       23.05       24.79      2.16 o 
   5  12   4        3.05        0.67      1.08 o 
   6  12   4       11.08       10.83      1.91 o 
   7  12   4       28.40       30.39      7.84 o 
  -9  13   4       54.90       53.28      4.00 o 
  -8  13   4       75.64       68.53      4.01 o 
  -7  13   4       41.32       41.76      4.48 o 
  -6  13   4        0.04        1.01      0.85 o 
  -5  13   4      205.99      199.18      4.60 o 
  -4  13   4      147.30      137.65      3.49 o 
  -3  13   4       34.39       40.61      1.89 o 
  -2  13   4      251.59      202.13      4.94 o 
  -1  13   4      153.03      136.42      3.98 o 
   0  13   4     1033.32      970.06     14.42 o 
   1  13   4      485.09      422.83      8.29 o 
   2  13   4       32.28       44.30      4.12 o 
   3  13   4       10.33       12.24      1.53 o 
   4  13   4       86.91       80.35      3.68 o 
   5  13   4        3.84        4.77      1.36 o 
   6  13   4       89.14       92.16      5.50 o 
   7  13   4      117.33      128.70      8.01 o 
  -9  14   4        0.43       -0.55      3.13 o 
  -8  14   4      185.39      181.93      5.96 o 
  -7  14   4        4.43        3.15      1.40 o 
  -6  14   4       75.16       73.95      3.77 o 
  -5  14   4      307.50      315.18      6.22 o 
  -4  14   4       85.71      100.82      3.02 o 
  -3  14   4      123.74      148.41      3.52 o 
  -2  14   4      246.49      206.31      5.20 o 
  -1  14   4      465.72      458.09      8.06 o 
   0  14   4        2.67        2.41      1.01 o 
   1  14   4      206.52      188.78      4.23 o 
   2  14   4      397.43      337.88      6.71 o 
   3  14   4     1494.55     1404.18     19.69 o 
   4  14   4      260.91      262.22      6.33 o 
   5  14   4        6.18        7.48      1.62 o 
   6  14   4       50.35       54.07      4.02 o 
   7  14   4       16.84       19.73      3.96 o 
  -8  15   4      153.92      162.50      5.68 o 
  -7  15   4      170.07      159.88      4.74 o 
  -6  15   4       73.82       61.88      3.11 o 
  -5  15   4        2.74        1.05      0.97 o 
  -4  15   4      109.52      109.15      3.24 o 
  -3  15   4      324.49      325.45      7.86 o 
  -2  15   4      181.41      153.31      4.47 o 
  -1  15   4      449.96      459.09      9.28 o 
   0  15   4      850.99      805.26     11.64 o 
   1  15   4      155.43      127.10      3.44 o 
   2  15   4      490.16      478.19     10.47 o 
   3  15   4      569.40      587.54     10.39 o 
   4  15   4      201.09      210.07      5.68 o 
   5  15   4       13.81       12.67      1.88 o 
   6  15   4       11.85        9.02      3.27 o 
   7  15   4       52.86       67.67      6.63 o 
  -8  16   4       14.71       16.65      2.89 o 
  -7  16   4       28.10       25.96      2.32 o 
  -6  16   4        0.11       -0.89      0.89 o 
  -5  16   4       22.43       16.25      1.68 o 
  -4  16   4        0.02        0.65      0.79 o 
  -3  16   4      433.97      385.45      7.67 o 
  -2  16   4     1252.09     1139.07     17.18 o 
  -1  16   4       18.60       24.50      3.87 o 
   0  16   4      965.61      878.10     13.46 o 
   1  16   4       53.10       63.36      2.45 o 
   2  16   4        0.50       -0.13      0.90 o 
   3  16   4       45.00       42.44      2.81 o 
   4  16   4       27.90       26.43      2.45 o 
   5  16   4      116.46      126.00      4.87 o 
   6  16   4      230.68      242.69     11.26 o 
   7  16   4        6.67        7.15      5.00 o 
  -8  17   4        1.24       -0.84      1.61 o 
  -7  17   4        3.57        1.40      1.28 o 
  -6  17   4        7.69        8.58      1.67 o 
  -5  17   4        1.57        2.23      1.06 o 
  -4  17   4        7.03        4.48      1.50 o 
  -3  17   4      498.80      470.30      8.99 o 
  -2  17   4      111.58       82.02      3.05 o 
  -1  17   4       65.27       50.08      3.04 o 
   0  17   4       32.95       31.62      2.17 o 
   1  17   4      390.26      327.86      5.93 o 
   2  17   4      174.89      142.03      4.46 o 
   3  17   4       49.84       67.67      3.62 o 
   4  17   4        2.91        2.46      1.31 o 
   5  17   4      157.64      180.75      6.33 o 
   6  17   4        5.41        1.95      1.79 o 
  -8  18   4       40.73       33.11      7.52 o 
  -7  18   4        0.42        1.09      1.35 o 
  -6  18   4        9.44        9.04      1.70 o 
  -5  18   4        1.96        0.51      1.03 o 
  -4  18   4       46.90       42.42      2.79 o 
  -3  18   4       11.91        9.15      1.40 o 
  -2  18   4      744.68      706.38     12.05 o 
  -1  18   4      730.36      717.86     13.83 o 
   0  18   4      273.63      271.19      6.29 o 
   1  18   4       30.65       26.77      1.95 o 
   2  18   4      322.81      309.79      6.02 o 
   3  18   4      308.21      266.88      6.53 o 
   4  18   4      112.95      118.96      4.70 o 
   5  18   4      399.96      442.11     10.64 o 
   6  18   4        3.62        3.66      2.65 o 
  -7  19   4      140.30      149.29      6.00 o 
  -6  19   4        6.54        8.36      1.87 o 
  -5  19   4       85.81       82.79      3.93 o 
  -4  19   4       54.27       49.88      3.06 o 
  -3  19   4        1.32        0.08      0.82 o 
  -2  19   4      278.09      266.89     10.30 o 
  -1  19   4       98.80      100.83      4.02 o 
   0  19   4       62.04       55.50      3.21 o 
   1  19   4        7.11        3.59      0.93 o 
   2  19   4      165.48      177.63      4.46 o 
   3  19   4       20.84       22.92      2.34 o 
   4  19   4        2.57        2.01      1.50 o 
   5  19   4       32.55       32.82      4.62 o 
   6  19   4       87.01      105.28      8.13 o 
  -7  20   4       11.28        9.99      2.36 o 
  -6  20   4        0.19        0.91      1.42 o 
  -5  20   4       17.79       21.39      2.23 o 
  -4  20   4        0.21        1.48      1.08 o 
  -3  20   4      196.25      176.38      5.15 o 
  -2  20   4       21.83       11.12      2.79 o 
  -1  20   4       15.80       18.71      1.96 o 
   0  20   4        0.00        0.91      1.05 o 
   1  20   4       86.22       71.06      3.03 o 
   2  20   4       18.98       14.86      1.63 o 
   3  20   4       34.74       32.63      3.23 o 
   4  20   4        0.08        2.22      1.58 o 
   5  20   4       34.17       39.11      3.62 o 
  -7  21   4       33.15       33.23      7.31 o 
  -6  21   4        0.30       -0.21      1.46 o 
  -5  21   4       11.98       12.12      2.18 o 
  -4  21   4      132.35      137.65      4.71 o 
  -3  21   4      501.70      483.49      9.83 o 
  -2  21   4      109.35      126.18      4.87 o 
  -1  21   4      290.64      266.29      6.62 o 
   0  21   4      108.16      113.43      4.57 o 
   1  21   4        3.05        4.51      1.13 o 
   2  21   4      190.35      173.64      4.59 o 
   3  21   4        3.92        3.89      1.71 o 
   4  21   4       81.96       88.63      5.11 o 
   5  21   4       16.75       13.74      3.00 o 
  -6  22   4      503.55      584.47     13.69 o 
  -5  22   4       43.69       43.44      3.67 o 
  -4  22   4       10.25        4.77      1.61 o 
  -3  22   4       12.54       13.57      1.87 o 
  -2  22   4      102.98       92.90      4.41 o 
  -1  22   4      227.45      239.41      6.35 o 
   0  22   4      195.02      205.10      5.87 o 
   1  22   4        0.05       -0.52      0.96 o 
   2  22   4       25.50       26.38      2.34 o 
   3  22   4        0.80        0.69      1.58 o 
   4  22   4       22.27       19.97      2.85 o 
   5  22   4      189.39      207.97      8.56 o 
  -6  23   4       23.93       36.20      6.30 o 
  -5  23   4      125.21      122.69      7.07 o 
  -4  23   4        0.55        1.27      1.42 o 
  -3  23   4        2.50        4.06      1.54 o 
  -2  23   4       42.06       34.91      4.63 o 
  -1  23   4       46.39       39.34      2.92 o 
   0  23   4       11.80       13.00      1.96 o 
   1  23   4       85.21       91.97      7.52 o 
   2  23   4        9.72       10.08      1.71 o 
   3  23   4        6.11        2.55      1.76 o 
   4  23   4      146.76      168.92      7.70 o 
  -5  24   4       18.79       20.66      2.85 o 
  -4  24   4        0.05       -0.72      1.31 o 
  -3  24   4       21.85       25.35      2.88 o 
  -2  24   4       44.51       46.84      3.64 o 
  -1  24   4        1.73        1.49      1.25 o 
   0  24   4      125.17      125.13      4.56 o 
   1  24   4        1.60        0.17      1.19 o 
   2  24   4       10.50       10.64      1.77 o 
   3  24   4       21.98       27.44      3.24 o 
   4  24   4        3.19        1.64      2.22 o 
  -5  25   4      204.88      199.38     14.98 o 
  -4  25   4        4.51        4.10      1.81 o 
  -3  25   4       57.50       56.06      4.17 o 
  -2  25   4       32.69       34.58      3.77 o 
  -1  25   4      158.20      186.09      6.59 o 
   0  25   4        8.20        6.51      1.65 o 
   1  25   4       25.37       31.04      2.72 o 
   2  25   4       90.07       80.88      4.05 o 
   3  25   4       26.10       22.94      3.15 o 
  -4  26   4       12.34        4.30      2.69 o 
  -3  26   4        0.12       -0.09      1.47 o 
  -2  26   4       47.19       45.49      3.83 o 
  -1  26   4       27.96       37.76      4.04 o 
   0  26   4       41.12       52.18      3.42 o 
   1  26   4       12.35       11.66      2.31 o 
   2  26   4       47.37       44.98      3.08 o 
  -3  27   4       50.60       48.98     14.66 o 
  -2  27   4       20.02       24.70      3.85 o 
  -1  27   4       41.80       34.21      3.43 o 
   0  27   4      118.70      128.30      5.03 o 
   1  27   4        0.77       -1.49      1.73 o 
 -10   1   5       24.39       19.28      5.05 o 
  -9   1   5       12.17       12.27      1.96 o 
  -8   1   5       29.71       35.04      2.52 o 
  -7   1   5        9.37        9.00      1.52 o 
  -6   1   5        9.69       10.92      1.13 o 
  -5   1   5      177.07      179.35      4.92 o 
  -4   1   5      219.03      223.99      7.16 o 
  -3   1   5      146.61      157.96      2.85 o 
  -2   1   5     2495.56     2624.37     35.49 o 
  -1   1   5      151.53      150.19      5.21 o 
   0   1   5        0.83        0.44      0.74 o 
   1   1   5      350.04      292.50      4.45 o 
   2   1   5       89.82       82.30      2.66 o 
   3   1   5     2080.33     1999.69     19.16 o 
   4   1   5      786.75      788.40     12.21 o 
   5   1   5      666.45      643.33     12.46 o 
   6   1   5       19.69       22.46      2.63 o 
   7   1   5      146.49      153.13      6.00 o 
   8   1   5       15.58       13.94      5.30 o 
 -10   2   5       45.77       46.47     10.67 o 
  -9   2   5       35.34       29.32      2.62 o 
  -8   2   5      261.77      255.84      6.30 o 
  -7   2   5      101.11      100.18      3.47 o 
  -6   2   5      317.26      337.48      6.68 o 
  -5   2   5       72.62       75.92      1.95 o 
  -4   2   5      110.65       99.20      9.29 o 
  -3   2   5     1308.77     1416.62     16.11 o 
  -2   2   5        0.49        1.21      0.77 o 
  -1   2   5      271.66      271.95      8.07 o 
   0   2   5      326.35      327.46      9.25 o 
   1   2   5      127.60      100.84      2.80 o 
   2   2   5       35.08       26.93      1.77 o 
   3   2   5     1071.21     1018.10     10.52 o 
   4   2   5       27.25       24.31      2.01 o 
   5   2   5        1.23        0.10      1.09 o 
   6   2   5       80.72       76.94      5.74 o 
   7   2   5        0.11        2.21      2.06 o 
   8   2   5       20.80       15.58      5.59 o 
 -10   3   5       31.53       22.04      5.18 o 
  -9   3   5       31.84       39.70      4.23 o 
  -8   3   5      104.70      109.03      4.05 o 
  -7   3   5        5.24        3.81      0.99 o 
  -6   3   5      168.37      164.04      3.93 o 
  -5   3   5       50.68       56.26      1.77 o 
  -4   3   5      172.17      176.65     19.03 o 
  -3   3   5      344.35      330.54      5.23 o 
  -2   3   5     2020.90     2173.98     43.23 o 
  -1   3   5      132.93      124.86      9.40 o 
   0   3   5      500.99      492.32     12.42 o 
   1   3   5      116.04      124.53      2.71 o 
   2   3   5      621.70      566.09      9.44 o 
   3   3   5       74.95       71.04      1.62 o 
   4   3   5     1315.48     1253.87     17.65 o 
   5   3   5      201.44      198.38      5.26 o 
   6   3   5       14.42       10.78      3.15 o 
   7   3   5        0.00        1.55      1.94 o 
   8   3   5        0.42       -0.71      3.30 o 
 -10   4   5        0.74       -1.89      3.24 o 
  -9   4   5        0.64        0.69      1.18 o 
  -8   4   5       15.86       16.90      2.17 o 
  -7   4   5       79.92       81.39      4.51 o 
  -6   4   5        1.94        1.19      0.65 o 
  -5   4   5        1.01        2.24      0.54 o 
  -4   4   5      165.62      165.02      5.83 o 
  -3   4   5      729.45      751.89     10.32 o 
  -2   4   5      216.98      220.40      4.00 o 
  -1   4   5      204.24      193.78      8.96 o 
   0   4   5        0.18        0.52      0.45 o 
   1   4   5      212.38      199.90      7.54 o 
   2   4   5     1960.26     1706.25     73.38 o 
   3   4   5        0.73        0.96      0.47 o 
   4   4   5      461.84      442.51      9.23 o 
   5   4   5      200.01      185.70      5.10 o 
   6   4   5        8.92       14.36      2.78 o 
   7   4   5        0.03        0.03      2.77 o 
   8   4   5       94.55       88.42     11.09 o 
  -9   5   5       16.95       12.86      1.94 o 
  -8   5   5       29.74       29.38      2.38 o 
  -7   5   5        0.16       -0.04      1.78 o 
  -6   5   5        5.60        7.30      1.02 o 
  -5   5   5       35.00       31.63      1.42 o 
  -4   5   5      230.30      253.06      7.84 o 
  -3   5   5       24.45       24.63      2.43 o 
  -2   5   5      145.74      162.18      4.57 o 
  -1   5   5      203.59      197.01      5.04 o 
   0   5   5      195.75      173.75      4.55 o 
   1   5   5       31.08       41.21      2.50 o 
   2   5   5     1889.60     1813.01     21.59 o 
   3   5   5     2012.84     1926.67     20.18 o 
   4   5   5       59.50       59.85      4.37 o 
   5   5   5      133.20      122.31      6.71 o 
   6   5   5       78.66       75.42      5.49 o 
   7   5   5      156.01      161.50      7.45 o 
   8   5   5        8.80       10.98      4.57 o 
  -9   6   5       10.02        8.32      2.04 o 
  -8   6   5        5.21        6.37      1.62 o 
  -7   6   5       41.34       41.91      2.37 o 
  -6   6   5       48.58       48.95      2.15 o 
  -5   6   5       23.60       23.65      1.72 o 
  -4   6   5      306.24      301.56      5.71 o 
  -3   6   5       21.19       29.76      2.04 o 
  -2   6   5       22.50       26.09      1.56 o 
  -1   6   5        6.51        4.16      0.76 o 
   0   6   5       20.13       27.12      2.22 o 
   1   6   5        1.20        1.69      0.77 o 
   2   6   5      236.67      227.33      3.66 o 
   3   6   5     1556.48     1407.34     16.59 o 
   4   6   5      226.65      245.88      5.46 o 
   5   6   5        6.93        5.73      1.65 o 
   6   6   5       10.93        9.66      2.10 o 
   7   6   5       51.86       51.47      4.87 o 
  -9   7   5       79.36       82.05      3.95 o 
  -8   7   5       45.63       46.83      3.00 o 
  -7   7   5        9.49        8.78      1.66 o 
  -6   7   5       86.40       79.26      2.76 o 
  -5   7   5       52.06       55.01      3.51 o 
  -4   7   5       10.71       12.86      1.81 o 
  -3   7   5        3.85        6.09      1.55 o 
  -2   7   5      945.30      945.72     16.36 o 
  -1   7   5       37.00       43.18      2.20 o 
   0   7   5      488.78      474.01      8.17 o 
   1   7   5        3.25        2.66      0.53 o 
   2   7   5        3.35        0.34      0.45 o 
   3   7   5      515.91      453.02      6.67 o 
   4   7   5       22.23       22.57      1.90 o 
   5   7   5       46.79       41.96      2.77 o 
   6   7   5       45.91       43.45      6.06 o 
   7   7   5       20.28       26.08      3.83 o 
  -9   8   5        4.48        2.48      1.48 o 
  -8   8   5       15.44       17.00      2.14 o 
  -7   8   5       30.59       30.15      2.61 o 
  -6   8   5       12.40       14.44      1.42 o 
  -5   8   5        4.78        3.42      0.42 o 
  -4   8   5        1.40        2.15      0.59 o 
  -3   8   5        7.64        6.60      1.02 o 
  -2   8   5       92.39       83.01      4.50 o 
  -1   8   5       17.28       25.68      1.89 o 
   0   8   5     1234.33     1200.05     20.06 o 
   1   8   5       35.29       42.78      2.72 o 
   2   8   5        0.30        1.77      0.68 o 
   3   8   5       61.58       59.84      2.76 o 
   4   8   5       66.60       67.67      3.12 o 
   5   8   5        0.34        0.02      0.99 o 
   6   8   5      127.64      131.21      5.54 o 
   7   8   5       31.53       37.20      8.67 o 
  -9   9   5       26.54       24.33      2.54 o 
  -8   9   5      129.59      122.86      4.49 o 
  -7   9   5       57.37       60.21      2.98 o 
  -6   9   5       89.35      100.42      3.26 o 
  -5   9   5       53.34       48.15      1.51 o 
  -4   9   5       47.72       38.45      2.48 o 
  -3   9   5       84.56       83.57      3.25 o 
  -2   9   5      693.89      707.87     10.05 o 
  -1   9   5       81.62       64.48      2.45 o 
   0   9   5        4.97        4.41      1.26 o 
   1   9   5       42.03       56.57      2.08 o 
   2   9   5      275.81      287.12      5.50 o 
   3   9   5      425.22      387.00      7.15 o 
   4   9   5       18.77       11.03      1.47 o 
   5   9   5      126.16      115.97      4.07 o 
   6   9   5       52.13       53.24      3.39 o 
   7   9   5       13.56       20.25      3.36 o 
  -9  10   5       21.63       18.80      2.60 o 
  -8  10   5        8.49        6.33      1.72 o 
  -7  10   5      142.36      146.68      4.43 o 
  -6  10   5      111.75      115.29      3.57 o 
  -5  10   5      158.95      165.22      3.55 o 
  -4  10   5      523.90      514.59      9.14 o 
  -3  10   5      680.52      678.85      9.48 o 
  -2  10   5      637.70      679.46     10.01 o 
  -1  10   5      442.01      442.45     10.72 o 
   0  10   5       66.59       72.37      2.30 o 
   1  10   5      392.53      364.58      7.05 o 
   2  10   5      128.12      133.20      3.54 o 
   3  10   5      660.03      593.97      9.81 o 
   4  10   5        3.02        0.43      0.90 o 
   5  10   5       40.00       37.89      2.77 o 
   6  10   5       47.79       45.85      3.24 o 
   7  10   5       15.86        8.04      2.11 o 
  -9  11   5       48.10       46.03      3.32 o 
  -8  11   5      289.78      291.50      7.39 o 
  -7  11   5       53.53       52.84      3.95 o 
  -6  11   5        0.96        0.74      0.72 o 
  -5  11   5       15.06       14.36      2.22 o 
  -4  11   5        8.99       11.66      1.41 o 
  -3  11   5      156.11      165.95      4.56 o 
  -2  11   5      238.33      229.44      4.10 o 
  -1  11   5      274.46      259.40      6.88 o 
   0  11   5      523.63      479.24      7.36 o 
   1  11   5     1027.98      996.02     15.55 o 
   2  11   5      423.91      350.53      6.58 o 
   3  11   5       22.94       13.40      2.51 o 
   4  11   5      324.51      287.79      6.48 o 
   5  11   5       37.13       26.51      2.39 o 
   6  11   5       13.62       11.41      1.99 o 
   7  11   5       37.41       42.31      3.73 o 
  -9  12   5       43.50       40.59      6.39 o 
  -8  12   5        4.24        4.70      1.46 o 
  -7  12   5        3.87        2.85      1.16 o 
  -6  12   5        5.01        5.24      1.02 o 
  -5  12   5       55.23       58.45      2.22 o 
  -4  12   5       71.37       60.43      2.99 o 
  -3  12   5       33.49       33.29      2.30 o 
  -2  12   5      791.84      748.09     18.00 o 
  -1  12   5      103.30       86.31      3.25 o 
   0  12   5     1102.50     1047.86     16.19 o 
   1  12   5     1490.19     1454.36     21.62 o 
   2  12   5      367.58      364.82      6.89 o 
   3  12   5       50.74       47.77      2.74 o 
   4  12   5       80.67       78.17      3.58 o 
   5  12   5       14.83       14.97      1.95 o 
   6  12   5       13.52       11.20      1.98 o 
   7  12   5        1.76        0.60      1.68 o 
  -9  13   5       21.38       19.89      7.27 o 
  -8  13   5       32.55       31.90      2.70 o 
  -7  13   5       82.14       85.53      4.87 o 
  -6  13   5      141.79      139.64      3.78 o 
  -5  13   5       28.58       21.82      1.79 o 
  -4  13   5      896.13      826.48     10.13 o 
  -3  13   5      410.21      418.70     10.93 o 
  -2  13   5      839.99      776.10     17.36 o 
  -1  13   5      653.44      601.51     11.87 o 
   0  13   5        3.14        0.63      0.76 o 
   1  13   5        1.26        2.44      0.91 o 
   2  13   5       94.85       79.30      3.16 o 
   3  13   5       38.25       30.47      2.28 o 
   4  13   5      317.99      288.34      6.69 o 
   5  13   5       32.79       24.92      2.49 o 
   6  13   5        0.45        0.23      1.38 o 
   7  13   5       10.07        8.11      3.44 o 
  -8  14   5       21.79       25.43      4.66 o 
  -7  14   5        1.74        0.35      1.06 o 
  -6  14   5      326.38      321.51      7.07 o 
  -5  14   5      448.95      421.55      7.26 o 
  -4  14   5      800.43      750.02     12.01 o 
  -3  14   5       22.30       25.37      4.36 o 
  -2  14   5      255.50      238.24      7.50 o 
  -1  14   5      230.54      221.00      6.05 o 
   0  14   5       55.77       53.56      3.02 o 
   1  14   5      257.30      263.35      6.29 o 
   2  14   5       60.70       48.90      2.74 o 
   3  14   5       21.61       22.74      3.28 o 
   4  14   5       21.40       20.85      2.18 o 
   5  14   5      102.85      102.97      5.11 o 
   6  14   5        6.00        5.93      1.78 o 
  -8  15   5        6.26        6.20      2.80 o 
  -7  15   5       10.92       10.53      1.96 o 
  -6  15   5        7.93        7.25      1.23 o 
  -5  15   5       19.77       21.68      1.78 o 
  -4  15   5        0.65        1.27      0.66 o 
  -3  15   5       48.73       50.08      3.28 o 
  -2  15   5       43.64       48.14      3.39 o 
  -1  15   5        2.82        3.29      1.81 o 
   0  15   5      323.66      321.23      8.09 o 
   1  15   5      188.60      173.18      4.50 o 
   2  15   5       92.95       82.58      3.49 o 
   3  15   5       24.74       19.56      1.99 o 
   4  15   5      103.39       89.49      4.12 o 
   5  15   5        8.12        8.92      1.80 o 
   6  15   5       22.31       18.66      2.68 o 
  -8  16   5        0.04        0.03      1.38 o 
  -7  16   5        2.44        0.78      1.56 o 
  -6  16   5        0.65        0.14      0.91 o 
  -5  16   5       32.30       34.74      2.42 o 
  -4  16   5        0.33       -0.53      0.76 o 
  -3  16   5        0.61        0.10      0.60 o 
  -2  16   5       66.36       57.67      2.23 o 
  -1  16   5      212.46      177.58      5.68 o 
   0  16   5      216.64      199.68      6.19 o 
   1  16   5      301.47      279.62      6.12 o 
   2  16   5       70.37       73.44      3.38 o 
   3  16   5        5.81        6.19      1.41 o 
   4  16   5        7.39        5.64      1.48 o 
   5  16   5       11.11       10.02      2.02 o 
   6  16   5        0.75       -0.35      1.66 o 
  -8  17   5        0.13       14.83      5.84 o 
  -7  17   5        2.74        4.01      1.47 o 
  -6  17   5      157.52      157.83      4.74 o 
  -5  17   5       89.93       85.02      4.23 o 
  -4  17   5      249.86      230.59      5.46 o 
  -3  17   5      183.78      206.40      7.78 o 
  -2  17   5       17.87       12.85      1.54 o 
  -1  17   5       79.65       76.10      2.81 o 
   0  17   5       16.44       19.53      2.25 o 
   1  17   5      323.87      289.36      6.38 o 
   2  17   5       31.27       33.71      2.54 o 
   3  17   5       76.77       85.04      4.59 o 
   4  17   5        7.06        6.28      1.65 o 
   5  17   5        0.64       -0.83      1.40 o 
   6  17   5       12.40       10.78      3.11 o 
  -7  18   5       22.58       19.24      3.54 o 
  -6  18   5        5.71        6.91      1.60 o 
  -5  18   5      753.29      736.66     12.80 o 
  -4  18   5       27.03       33.00      3.83 o 
  -3  18   5      317.27      295.04      6.93 o 
  -2  18   5       15.53       17.56      1.62 o 
  -1  18   5       13.95       10.55      1.78 o 
   0  18   5       24.10       16.75      2.24 o 
   1  18   5        5.87        8.14      1.42 o 
   2  18   5       13.36       17.27      1.99 o 
   3  18   5       28.25       29.74      3.00 o 
   4  18   5       30.81       29.21      2.73 o 
   5  18   5      107.72      124.28      5.71 o 
  -7  19   5        2.90        3.19      1.38 o 
  -6  19   5       16.50       14.59      1.88 o 
  -5  19   5        1.25        0.95      0.99 o 
  -4  19   5       13.21       13.44      2.81 o 
  -3  19   5        7.17        8.08      1.33 o 
  -2  19   5       14.78       13.46      2.22 o 
  -1  19   5       70.44       56.56      2.82 o 
   0  19   5      186.80      181.35      8.72 o 
   1  19   5        2.19        1.12      1.08 o 
   2  19   5      263.05      273.75      6.67 o 
   3  19   5        0.92        0.99      1.28 o 
   4  19   5      221.87      243.81      7.23 o 
   5  19   5       40.52       46.66      3.88 o 
  -7  20   5       17.81       15.88      2.82 o 
  -6  20   5       41.21       39.54      2.85 o 
  -5  20   5       43.99       46.58      3.47 o 
  -4  20   5      143.03      154.03      4.64 o 
  -3  20   5       74.94       73.88      3.23 o 
  -2  20   5      285.96      287.44     11.04 o 
  -1  20   5        0.43        1.90      1.15 o 
   0  20   5       99.20       96.08      3.84 o 
   1  20   5       41.81       52.71      3.22 o 
   2  20   5        0.00        1.00      1.12 o 
   3  20   5      247.27      267.00      8.70 o 
   4  20   5        6.61        7.41      2.02 o 
   5  20   5        6.87        3.22      2.53 o 
  -6  21   5        1.44        4.68      1.54 o 
  -5  21   5        8.73        6.34      1.44 o 
  -4  21   5      167.57      165.66      4.95 o 
  -3  21   5      470.10      467.71      9.29 o 
  -2  21   5       53.65       46.39      2.83 o 
  -1  21   5       39.74       33.92      2.60 o 
   0  21   5      129.41      115.33      4.38 o 
   1  21   5       23.04       18.74      2.53 o 
   2  21   5        7.28        9.09      1.79 o 
   3  21   5      653.01      726.94     13.15 o 
   4  21   5        4.51        1.98      1.77 o 
  -6  22   5        3.81        0.49      1.67 o 
  -5  22   5        1.13        0.59      1.23 o 
  -4  22   5      129.42      124.94      4.44 o 
  -3  22   5       28.50       23.90      2.17 o 
  -2  22   5       11.97        8.93      2.03 o 
  -1  22   5        8.12        8.32      1.49 o 
   0  22   5        1.98        3.15      1.23 o 
   1  22   5       11.14        8.83      1.91 o 
   2  22   5       31.60       34.31      2.88 o 
   3  22   5       24.54       30.82      4.89 o 
   4  22   5       37.40       46.42      4.01 o 
  -5  23   5        1.74        2.99      1.79 o 
  -4  23   5        0.46        0.72      1.19 o 
  -3  23   5       16.66       22.21      2.15 o 
  -2  23   5       69.37       72.20      4.12 o 
  -1  23   5       23.02       19.26      2.17 o 
   0  23   5       83.26       81.23      3.70 o 
   1  23   5        4.21        2.50      1.98 o 
   2  23   5       70.28       71.39      4.58 o 
   3  23   5        1.76       -0.21      1.70 o 
  -5  24   5       10.59       12.16      2.42 o 
  -4  24   5       15.39       18.08      2.29 o 
  -3  24   5       52.07       58.53      3.58 o 
  -2  24   5      248.06      271.11      7.56 o 
  -1  24   5       12.71        9.46      1.79 o 
   0  24   5       31.62       29.49      2.81 o 
   1  24   5       18.35       20.44      3.08 o 
   2  24   5       46.24       57.11      4.23 o 
   3  24   5        0.75        4.47      2.59 o 
  -4  25   5       30.87       33.52      4.95 o 
  -3  25   5      137.35      128.17      5.20 o 
  -2  25   5       13.80       21.90      2.46 o 
  -1  25   5       33.64       40.06      3.24 o 
   0  25   5        0.22        0.39      1.16 o 
   1  25   5        1.21       -0.81      1.77 o 
   2  25   5       23.95       23.22      3.89 o 
  -3  26   5        0.44        1.76      1.62 o 
  -2  26   5       14.89       16.59      2.64 o 
  -1  26   5       85.18       98.01      4.80 o 
   0  26   5       93.87       96.20      4.38 o 
   1  26   5        5.69        8.36      3.06 o 
  -9   0   6      112.55       97.15      4.94 o 
  -8   0   6      140.14      133.79      5.71 o 
  -7   0   6      132.16      136.42     10.95 o 
  -6   0   6       57.16       40.38      6.53 o 
  -5   0   6      440.97      474.33     19.47 o 
  -4   0   6     1343.09     1353.66     41.59 o 
  -3   0   6       67.35       70.45      3.87 o 
  -2   0   6      169.50      168.37      6.12 o 
  -1   0   6      453.74      447.98     16.61 o 
   0   0   6     2253.39     2059.61     59.13 o 
   1   0   6      787.40      729.98     13.37 o 
   2   0   6     4028.67     3782.13     59.08 o 
   3   0   6     1843.71     1718.56     29.50 o 
   4   0   6      195.13      172.90     13.54 o 
   5   0   6       41.29       43.19      4.70 o 
   6   0   6       72.28       67.15      6.23 o 
   7   0   6       93.04      108.11     12.58 o 
  -9   1   6        1.10       -0.28      1.17 o 
  -8   1   6       46.11       47.78      2.33 o 
  -7   1   6        0.13        0.80      3.60 o 
  -6   1   6       41.85       38.68      4.40 o 
  -5   1   6       21.40       18.36      3.19 o 
  -4   1   6       37.82       33.00      5.48 o 
  -3   1   6       38.61       42.63      2.31 o 
  -2   1   6      167.91      151.01      5.61 o 
  -1   1   6       62.38       51.98      3.42 o 
   0   1   6       80.49       73.24      4.55 o 
   1   1   6      190.71      180.94      3.38 o 
   2   1   6      209.37      211.88      4.21 o 
   3   1   6      411.29      367.38      6.93 o 
   4   1   6        1.24        0.91      0.56 o 
   5   1   6       75.06       74.84      3.07 o 
   6   1   6       81.84       88.71      5.11 o 
   7   1   6       14.72       15.01      3.25 o 
  -9   2   6        4.21        5.59      1.46 o 
  -8   2   6       35.67       34.50      1.81 o 
  -7   2   6        9.60        9.77      3.12 o 
  -6   2   6      176.46      170.73     16.39 o 
  -5   2   6       41.97       46.76      4.62 o 
  -4   2   6      237.21      237.26      6.52 o 
  -3   2   6        5.58        4.90      0.59 o 
  -2   2   6       86.51       94.94      3.50 o 
  -1   2   6      208.67      203.09      6.87 o 
   0   2   6      195.12      182.61      6.77 o 
   1   2   6       23.45       23.42      1.39 o 
   2   2   6        2.54        0.73      0.83 o 
   3   2   6       24.76       28.98      2.09 o 
   4   2   6       11.14        5.19      0.82 o 
   5   2   6        0.26        0.77      0.86 o 
   6   2   6       10.55        8.34      2.41 o 
   7   2   6       16.20       17.95      3.47 o 
  -9   3   6        2.18        1.92      0.99 o 
  -8   3   6        5.02        4.41      0.89 o 
  -7   3   6        3.55        4.89      1.48 o 
  -6   3   6       12.77       16.06      3.16 o 
  -5   3   6       31.29       33.78      5.25 o 
  -4   3   6      158.94      165.59      5.24 o 
  -3   3   6        0.71        1.04      0.48 o 
  -2   3   6      112.35      121.90      4.01 o 
  -1   3   6      231.17      222.64      7.29 o 
   0   3   6       18.15       22.34      1.35 o 
   1   3   6      378.28      359.28      6.59 o 
   2   3   6      348.63      367.26      6.51 o 
   3   3   6      479.76      415.17      7.55 o 
   4   3   6        0.03        0.42      0.56 o 
   5   3   6       57.30       52.55      2.88 o 
   6   3   6       34.15       38.36      4.23 o 
   7   3   6        0.01        1.57      2.06 o 
  -9   4   6       31.32       26.89      2.05 o 
  -8   4   6       24.69       19.53      1.41 o 
  -7   4   6       26.21       23.16      4.57 o 
  -6   4   6       39.74       45.29      4.84 o 
  -5   4   6      128.82      127.86      7.08 o 
  -4   4   6     1220.15     1270.39     22.40 o 
  -3   4   6        1.88        2.11      0.76 o 
  -2   4   6      721.91      700.47     12.38 o 
  -1   4   6       23.14       13.77      1.98 o 
   0   4   6      105.01       92.72      3.52 o 
   1   4   6      888.99      838.28     13.09 o 
   2   4   6      383.46      350.88      6.35 o 
   3   4   6      218.13      212.36      4.94 o 
   4   4   6       29.77       28.98      1.87 o 
   5   4   6      225.04      234.54      5.57 o 
   6   4   6       39.24       40.35      3.06 o 
   7   4   6       27.22       28.30      4.01 o 
  -9   5   6        0.75        1.47      1.25 o 
  -8   5   6        1.32        0.04      0.65 o 
  -7   5   6       14.94       17.60      2.97 o 
  -6   5   6        0.12        1.39      1.97 o 
  -5   5   6      114.39      112.97      6.06 o 
  -4   5   6      148.08      144.76      5.68 o 
  -3   5   6       95.49       98.33      3.96 o 
  -2   5   6      266.98      273.33      5.06 o 
  -1   5   6       52.66       59.02      2.07 o 
   0   5   6       25.98       23.61      2.69 o 
   1   5   6     1487.47     1356.84     19.97 o 
   2   5   6      125.43      114.06      3.21 o 
   3   5   6        0.38        0.31      0.93 o 
   4   5   6      272.94      256.47     10.00 o 
   5   5   6       27.28       28.89      2.21 o 
   6   5   6        1.73        0.99      1.29 o 
   7   5   6        0.07       -0.94      1.38 o 
  -9   6   6      108.18      116.46      5.54 o 
  -8   6   6        0.51        0.84      1.43 o 
  -7   6   6        2.15        1.78      1.01 o 
  -6   6   6        0.21        7.23      3.28 o 
  -5   6   6      477.24      465.38     13.83 o 
  -4   6   6        1.60        3.29      1.25 o 
  -3   6   6      387.43      397.40      9.22 o 
  -2   6   6        1.98        2.68      1.03 o 
  -1   6   6       89.09       86.59      5.32 o 
   0   6   6      110.14      108.42      4.48 o 
   1   6   6      643.70      592.54     10.19 o 
   2   6   6        8.43       10.09      1.41 o 
   3   6   6       25.62       13.22      0.83 o 
   4   6   6       61.77       53.22      2.53 o 
   5   6   6        5.77        6.93      1.35 o 
   6   6   6        4.39        2.17      1.34 o 
   7   6   6       11.78       11.82      2.24 o 
  -9   7   6        9.40        8.09      1.31 o 
  -8   7   6        0.10       -0.19      1.14 o 
  -7   7   6        4.46        5.20      2.39 o 
  -6   7   6       97.28       99.76      3.34 o 
  -5   7   6       12.69       12.70      2.79 o 
  -4   7   6      427.07      443.16     10.21 o 
  -3   7   6        0.00        0.11      1.00 o 
  -2   7   6       32.03       37.23      2.44 o 
  -1   7   6      393.55      380.98      8.09 o 
   0   7   6      207.15      227.80      5.78 o 
   1   7   6       82.44       86.03      3.80 o 
   2   7   6        0.01        0.67      0.89 o 
   3   7   6       97.52       79.17      2.60 o 
   4   7   6       93.10       83.22      3.26 o 
   5   7   6        3.61        3.59      1.26 o 
   6   7   6      131.00      129.16      4.64 o 
   7   7   6        1.06        2.47      1.61 o 
  -9   8   6       13.51       10.70      1.45 o 
  -8   8   6       23.90       26.39      2.79 o 
  -7   8   6       57.35       58.17      3.28 o 
  -6   8   6        9.51       10.01      2.81 o 
  -5   8   6       31.73       37.38      3.24 o 
  -4   8   6      375.48      380.11      9.28 o 
  -3   8   6        0.77        0.73      0.94 o 
  -2   8   6     1377.79     1303.23     22.09 o 
  -1   8   6     1535.65     1488.65     25.46 o 
   0   8   6     3381.38     3076.52     60.15 o 
   1   8   6     1151.20     1119.59     20.61 o 
   2   8   6      195.92      184.53      5.20 o 
   3   8   6       10.28        8.99      1.11 o 
   4   8   6       62.94       57.76      2.78 o 
   5   8   6       30.78       28.03      3.42 o 
   6   8   6       38.98       33.22      2.72 o 
   7   8   6      190.53      214.67      9.17 o 
  -9   9   6        0.54        1.21      0.99 o 
  -8   9   6       13.27       10.92      2.18 o 
  -7   9   6        1.35        2.88      1.25 o 
  -6   9   6      232.93      227.54      8.44 o 
  -5   9   6       75.57       81.67      8.83 o 
  -4   9   6      701.37      710.92     14.61 o 
  -3   9   6      506.38      512.79     13.29 o 
  -2   9   6      539.22      511.40     10.44 o 
  -1   9   6      552.52      541.74     13.77 o 
   0   9   6       61.42       81.60      4.46 o 
   1   9   6     1264.93     1117.14     20.91 o 
   2   9   6      379.31      383.11      6.29 o 
   3   9   6        2.94        0.89      0.72 o 
   4   9   6      102.38       98.90      3.67 o 
   5   9   6      265.41      260.79      6.33 o 
   6   9   6        0.77       -0.67      1.21 o 
  -9  10   6       56.56       56.74      4.20 o 
  -8  10   6       26.01       31.53      3.20 o 
  -7  10   6      132.32      132.65      5.18 o 
  -6  10   6      383.45      376.97      8.81 o 
  -5  10   6       89.92       97.56      5.40 o 
  -4  10   6      227.07      220.72      6.95 o 
  -3  10   6      532.12      504.86     13.21 o 
  -2  10   6        0.40        2.65      1.38 o 
  -1  10   6        2.45        8.12      4.91 o 
   0  10   6        0.92       -1.52      1.52 o 
   1  10   6     1097.65      974.91     18.86 o 
   2  10   6       68.78       43.87      2.34 o 
   3  10   6      276.65      219.02      5.02 o 
   4  10   6        0.09       -0.58      0.82 o 
   5  10   6       22.88       35.30      4.18 o 
   6  10   6       38.68       39.12      3.07 o 
  -9  11   6       13.11       11.14      5.64 o 
  -8  11   6       14.93       13.20      3.43 o 
  -7  11   6        2.95        2.42      1.43 o 
  -6  11   6      465.01      468.52     10.44 o 
  -5  11   6      186.39      186.90      4.69 o 
  -4  11   6      635.57      648.04      9.00 o 
  -3  11   6      289.20      279.62     13.48 o 
  -2  11   6      614.00      572.68     14.84 o 
  -1  11   6      336.40      336.54     10.31 o 
   0  11   6      100.28       82.71      4.84 o 
   1  11   6       41.26       36.77      1.72 o 
   2  11   6        0.93       -0.03      0.63 o 
   3  11   6      175.54      159.38      4.98 o 
   4  11   6        9.77       10.03      1.53 o 
   5  11   6       79.57       83.76      3.87 o 
   6  11   6       96.69      104.40      4.65 o 
  -8  12   6      155.76      159.63      6.96 o 
  -7  12   6        9.76       11.05      2.06 o 
  -6  12   6       44.96       44.19      2.93 o 
  -5  12   6        5.76        6.61      1.20 o 
  -4  12   6        1.26        1.35      0.71 o 
  -3  12   6       45.78       44.15      2.25 o 
  -2  12   6      220.03      214.60      7.93 o 
  -1  12   6      451.16      415.87     12.16 o 
   0  12   6      426.04      406.43      6.80 o 
   1  12   6      143.96      137.13      3.44 o 
   2  12   6        1.34        0.15      0.77 o 
   3  12   6        3.01        3.94      1.04 o 
   4  12   6       28.76       31.77      2.90 o 
   5  12   6       40.77       50.21      3.31 o 
   6  12   6       13.06       13.25      2.26 o 
  -8  13   6       13.71        8.23      2.20 o 
  -7  13   6       12.61       17.06      2.36 o 
  -6  13   6      255.99      269.06      7.46 o 
  -5  13   6      156.05      163.22      9.95 o 
  -4  13   6      191.26      186.28      5.35 o 
  -3  13   6      298.53      293.21      7.75 o 
  -2  13   6      275.04      266.28      6.38 o 
  -1  13   6       93.27       94.72      2.45 o 
   0  13   6      103.08       92.59      5.94 o 
   1  13   6      234.54      213.10      4.73 o 
   2  13   6       55.35       39.63      2.55 o 
   3  13   6        5.61        5.03      1.20 o 
   4  13   6        1.36        0.85      1.04 o 
   5  13   6        9.56        9.54      1.94 o 
   6  13   6        1.68        2.28      1.57 o 
  -8  14   6       56.73       53.94      6.16 o 
  -7  14   6      271.49      260.19      7.91 o 
  -6  14   6       10.76        7.44      2.48 o 
  -5  14   6       36.24       29.03      2.55 o 
  -4  14   6        7.69        7.94      1.39 o 
  -3  14   6        9.02       12.66      1.68 o 
  -2  14   6       41.15       37.75      2.46 o 
  -1  14   6      103.71      103.51      3.61 o 
   0  14   6       51.02       55.76      3.90 o 
   1  14   6      324.22      283.35      5.86 o 
   2  14   6      305.77      258.05      5.77 o 
   3  14   6        0.55       -0.85      0.85 o 
   4  14   6       61.97       59.22      3.90 o 
   5  14   6       27.24       36.60      2.97 o 
   6  14   6        0.26       -1.62      1.86 o 
  -8  15   6       12.16       16.03      2.68 o 
  -7  15   6      118.98       96.46      5.65 o 
  -6  15   6       43.84       33.10      2.95 o 
  -5  15   6       12.37       11.15      2.68 o 
  -4  15   6       14.08       13.35      2.79 o 
  -3  15   6        0.33        0.21      0.88 o 
  -2  15   6        2.15        0.15      1.17 o 
  -1  15   6      226.45      234.37      7.23 o 
   0  15   6       12.47        9.60      1.48 o 
   1  15   6       35.87       38.88      2.36 o 
   2  15   6       41.00       41.37      2.58 o 
   3  15   6        8.29       10.99      1.61 o 
   4  15   6       42.14       41.47      2.96 o 
   5  15   6        1.20        2.59      1.50 o 
  -7  16   6       53.66       54.06      4.76 o 
  -6  16   6        7.33        7.00      1.75 o 
  -5  16   6       97.87      101.94      4.53 o 
  -4  16   6       15.16       13.41      1.88 o 
  -3  16   6        2.91        4.14      3.01 o 
  -2  16   6      121.79      118.29      5.01 o 
  -1  16   6      151.00      143.89      4.86 o 
   0  16   6      205.88      200.70      9.36 o 
   1  16   6       53.39       51.59      2.71 o 
   2  16   6       41.00       40.04      2.65 o 
   3  16   6        0.61        2.76      1.23 o 
   4  16   6        1.94        1.09      1.47 o 
   5  16   6        2.63        5.06      1.60 o 
  -7  17   6      128.19      120.42      6.63 o 
  -6  17   6        0.34       -0.35      1.15 o 
  -5  17   6       25.90       23.22      2.52 o 
  -4  17   6       21.94       19.77      2.32 o 
  -3  17   6       33.05       31.05      3.06 o 
  -2  17   6        0.08       -0.59      0.95 o 
  -1  17   6       21.69       24.90      2.43 o 
   0  17   6        2.26        1.43      1.08 o 
   1  17   6        5.36        4.41      1.17 o 
   2  17   6       33.24       30.27      2.35 o 
   3  17   6        0.74        0.29      1.07 o 
   4  17   6       55.44       57.06      3.61 o 
   5  17   6        3.26        3.11      1.92 o 
  -7  18   6        1.45        2.22      1.95 o 
  -6  18   6       10.52        7.06      2.81 o 
  -5  18   6       47.84       52.73      3.79 o 
  -4  18   6        2.99        3.34      1.35 o 
  -3  18   6        0.03       -0.47      1.13 o 
  -2  18   6        0.00       -0.80      1.00 o 
  -1  18   6       16.10       17.73      2.51 o 
   0  18   6       59.31       56.16      5.04 o 
   1  18   6       44.22       49.11      2.98 o 
   2  18   6       29.70       32.18      2.84 o 
   3  18   6        9.92        6.22      1.60 o 
   4  18   6        0.18        0.01      1.36 o 
   5  18   6        4.27       -0.28      3.90 o 
  -6  19   6        7.66        5.18      2.33 o 
  -5  19   6       23.14       29.15      3.03 o 
  -4  19   6       11.10       10.02      2.77 o 
  -3  19   6       24.14       24.54      4.88 o 
  -2  19   6        0.01       -0.31      1.17 o 
  -1  19   6       34.80       33.55      3.42 o 
   0  19   6       15.29       15.42      2.21 o 
   1  19   6       57.24       64.15      3.46 o 
   2  19   6       25.23       23.62      2.88 o 
   3  19   6       89.55       93.44      4.32 o 
   4  19   6       34.95       37.64      3.16 o 
  -6  20   6       95.26       87.85      5.04 o 
  -5  20   6       67.48       57.63      6.94 o 
  -4  20   6       20.34       26.08      2.95 o 
  -3  20   6       88.46       89.01      5.35 o 
  -2  20   6       73.18       64.37      4.48 o 
  -1  20   6      146.57      128.97      6.14 o 
   0  20   6      112.40      118.96      5.67 o 
   1  20   6       90.30      107.93      5.75 o 
   2  20   6       93.12      104.73      4.40 o 
   3  20   6       84.45       95.54      4.53 o 
   4  20   6       42.47       48.20      4.42 o 
  -6  21   6       57.67       60.73     11.05 o 
  -5  21   6      177.16      178.80      6.78 o 
  -4  21   6      221.81      227.82      7.65 o 
  -3  21   6        0.31        1.20      1.79 o 
  -2  21   6        0.45        0.77      2.68 o 
  -1  21   6       37.06       39.67      3.98 o 
   0  21   6      133.13      136.35     11.25 o 
   1  21   6        7.71        6.48      1.63 o 
   2  21   6      269.52      298.51      8.00 o 
   3  21   6        0.35        1.47      1.48 o 
  -5  22   6       87.56       96.23      5.47 o 
  -4  22   6       32.96       42.44      4.27 o 
  -3  22   6      130.85      135.93      5.84 o 
  -2  22   6       18.59       19.73      3.13 o 
  -1  22   6        0.36       -1.00      1.49 o 
   0  22   6        3.95        2.90      1.86 o 
   1  22   6       25.94       30.22      2.96 o 
   2  22   6       93.43      102.64      5.56 o 
   3  22   6      301.73      329.43      9.83 o 
  -4  23   6       94.50       89.57      6.64 o 
  -3  23   6        7.86       10.52      2.16 o 
  -2  23   6      311.09      294.21     10.60 o 
  -1  23   6        0.47        2.60      1.82 o 
   0  23   6       83.96       74.63      6.90 o 
   1  23   6      252.73      286.01      8.78 o 
   2  23   6        7.42        4.09      1.66 o 
  -4  24   6        2.13        0.58      3.53 o 
  -3  24   6       21.63       28.85      3.43 o 
  -2  24   6       12.99       17.91      3.26 o 
  -1  24   6       17.95       20.88      3.46 o 
   0  24   6        0.01        2.03      1.75 o 
   1  24   6      354.14      365.36     10.75 o 
  -3  25   6      192.51      218.71     15.65 o 
  -2  25   6       89.98       97.96     12.23 o 
  -1  25   6       20.28       16.36      6.71 o 
   0  25   6        0.16        0.34      2.42 o 
  -9   1   7        2.80       -3.99      4.05 o 
  -8   1   7       56.62       43.35      9.16 o 
  -7   1   7       68.38       77.46     16.48 o 
  -6   1   7      262.70      266.66     10.62 o 
  -5   1   7        6.85        5.92      2.26 o 
  -4   1   7      341.71      336.22     11.09 o 
  -3   1   7      110.42      117.00      4.92 o 
  -2   1   7        0.50        0.32      0.82 o 
  -1   1   7       68.69       63.49      4.19 o 
   0   1   7       44.48       32.37      3.53 o 
   1   1   7        1.18       -0.28      0.63 o 
   2   1   7       59.84       69.45      3.45 o 
   3   1   7       14.52       14.54      1.64 o 
   4   1   7       75.50       81.62      4.06 o 
   5   1   7        0.03        0.04      1.58 o 
   6   1   7      288.60      305.24     12.43 o 
  -9   2   7        6.00        3.25      3.31 o 
  -8   2   7        0.37        0.61      3.44 o 
  -7   2   7       17.49       18.03      3.82 o 
  -6   2   7      294.17      305.05     11.42 o 
  -5   2   7        0.45       -0.16      1.72 o 
  -4   2   7       22.06       19.37      4.20 o 
  -3   2   7       19.79       22.87      2.91 o 
  -2   2   7       17.43       17.28      1.99 o 
  -1   2   7      344.26      345.88     10.38 o 
   0   2   7     1562.87     1464.29     31.91 o 
   1   2   7      955.15      807.11     12.91 o 
   2   2   7       48.01       28.03      1.93 o 
   3   2   7      113.36      120.94      3.80 o 
   4   2   7        5.47        4.01      1.54 o 
   5   2   7      111.70      128.81      6.51 o 
   6   2   7        7.36        6.77      2.45 o 
  -9   3   7       31.06       35.00     10.05 o 
  -8   3   7        2.20       -1.76      2.97 o 
  -7   3   7       30.80       29.92      8.04 o 
  -6   3   7      226.29      218.06      9.74 o 
  -5   3   7       13.59       15.14      5.62 o 
  -4   3   7        1.95        3.66      1.95 o 
  -3   3   7       44.79       39.43      1.90 o 
  -2   3   7      462.75      451.42     10.98 o 
  -1   3   7      376.09      361.55     10.72 o 
   0   3   7      886.02      818.97     17.83 o 
   1   3   7      517.83      552.25     10.39 o 
   2   3   7      458.10      393.95      7.14 o 
   3   3   7       79.82       74.52      3.74 o 
   4   3   7      206.49      189.74      5.95 o 
   5   3   7       13.75       14.26      2.75 o 
   6   3   7       10.61       11.51      2.75 o 
  -9   4   7       16.67       20.72      4.74 o 
  -8   4   7        7.63        9.92      3.56 o 
  -7   4   7      154.78      147.67      8.41 o 
  -6   4   7       15.64       12.69      3.25 o 
  -5   4   7       47.09       51.92      5.22 o 
  -4   4   7       66.62       75.36      5.20 o 
  -3   4   7      863.10      856.65     13.76 o 
  -2   4   7      104.66       94.51      5.05 o 
  -1   4   7        0.02       -0.21      1.06 o 
   0   4   7       94.79       96.38      3.92 o 
   1   4   7      236.79      184.38      4.49 o 
   2   4   7        4.85        3.21      1.08 o 
   3   4   7        3.01        1.41      1.14 o 
   4   4   7       14.08       15.03      2.16 o 
   5   4   7        0.01       -0.04      1.46 o 
   6   4   7        0.49        1.13      2.13 o 
  -9   5   7       32.63       30.74      5.51 o 
  -8   5   7       10.14       10.56      3.73 o 
  -7   5   7       49.91       43.49      5.40 o 
  -6   5   7        1.34        1.64      4.00 o 
  -5   5   7      118.22      110.74      6.44 o 
  -4   5   7     1318.95     1292.85     38.49 o 
  -3   5   7      133.00      133.25      8.16 o 
  -2   5   7      794.23      741.72     13.63 o 
  -1   5   7       21.82       27.34      1.89 o 
   0   5   7        5.48        6.52      3.58 o 
   1   5   7      175.72      159.19      4.21 o 
   2   5   7      128.76      107.80      3.79 o 
   3   5   7       17.27       13.06      1.85 o 
   4   5   7       87.32       82.39      6.25 o 
   5   5   7       29.74       29.95      3.13 o 
   6   5   7       17.84       22.74      3.59 o 
  -9   6   7        8.84        7.59      4.27 o 
  -8   6   7      139.06      134.67      9.54 o 
  -7   6   7        2.06        4.42      5.02 o 
  -6   6   7      890.33      881.44     22.87 o 
  -5   6   7      273.68      289.59     10.62 o 
  -4   6   7      210.88      213.09      6.65 o 
  -3   6   7      510.03      505.26     12.51 o 
  -2   6   7      162.63      149.53      4.49 o 
  -1   6   7      123.95      120.78      3.92 o 
   0   6   7      393.79      362.91     14.79 o 
   1   6   7      619.80      542.42      9.82 o 
   2   6   7      148.95      127.03      4.21 o 
   3   6   7        0.69        0.26      1.14 o 
   4   6   7        1.40        3.72      1.67 o 
   5   6   7       15.88       14.98      2.46 o 
   6   6   7       10.29       13.74      1.67 o 
  -9   7   7       20.13       14.57      6.98 o 
  -8   7   7      247.55      262.32     11.94 o 
  -7   7   7       63.33       54.68     13.06 o 
  -6   7   7       15.10       17.68      3.48 o 
  -5   7   7      406.72      370.77     23.66 o 
  -4   7   7       89.17       95.77      5.20 o 
  -3   7   7      171.50      161.94      4.52 o 
  -2   7   7      375.96      354.41      9.18 o 
  -1   7   7      154.39      159.72      5.88 o 
   0   7   7        0.00       -1.04      1.04 o 
   1   7   7       16.83        3.97      1.09 o 
   2   7   7        1.22        2.02      1.02 o 
   3   7   7      348.64      325.35      7.94 o 
   4   7   7        1.99        2.00      1.40 o 
   5   7   7       14.57       15.37      3.19 o 
   6   7   7       43.26       47.57      2.63 o 
  -9   8   7        3.14       -1.11      3.58 o 
  -8   8   7      138.71      145.02      9.46 o 
  -7   8   7      224.12      206.94     10.02 o 
  -6   8   7      249.55      285.58     16.07 o 
  -5   8   7      232.87      232.29      9.52 o 
  -4   8   7      344.03      338.03     15.31 o 
  -3   8   7      180.35      182.89      6.08 o 
  -2   8   7        1.59        0.92      1.26 o 
  -1   8   7     1494.10     1335.56     28.63 o 
   0   8   7        5.92       11.42      2.14 o 
   1   8   7      365.63      281.76      6.47 o 
   2   8   7       13.45       11.65      1.73 o 
   3   8   7      121.48      117.69      4.55 o 
   4   8   7      101.45      100.85      5.54 o 
   5   8   7        1.31        2.20      1.63 o 
   6   8   7        3.54        3.29      1.55 o 
  -8   9   7       29.98       31.75      5.20 o 
  -7   9   7       62.79       58.23      6.13 o 
  -6   9   7       18.05       21.46      3.94 o 
  -5   9   7      240.00      234.88      9.63 o 
  -4   9   7      377.26      400.03     10.12 o 
  -3   9   7      457.92      448.69     12.91 o 
  -2   9   7      494.31      468.03     12.60 o 
  -1   9   7      836.03      816.98     25.33 o 
   0   9   7       16.47       14.95      2.47 o 
   1   9   7        0.81        0.55      0.97 o 
   2   9   7       32.36       40.34      3.01 o 
   3   9   7       23.08       27.44      2.71 o 
   4   9   7       71.79       73.51      4.54 o 
   5   9   7       81.94       84.81      3.18 o 
   6   9   7      123.28      143.65      4.64 o 
  -8  10   7      114.89      114.74      9.04 o 
  -7  10   7        0.00       -2.47      2.47 o 
  -6  10   7      431.57      424.36     14.13 o 
  -5  10   7      118.93      115.32     18.32 o 
  -4  10   7      266.29      266.48      8.01 o 
  -3  10   7      110.02      112.19      8.18 o 
  -2  10   7      761.97      741.08     18.17 o 
  -1  10   7       26.77       31.60      7.26 o 
   0  10   7        3.90        6.78      2.01 o 
   1  10   7       15.66       12.08      1.74 o 
   2  10   7        4.02        4.18      1.38 o 
   3  10   7       50.50       54.01      3.90 o 
   4  10   7       24.95       26.48      3.43 o 
   5  10   7        3.28        2.80      1.04 o 
   6  10   7        8.81       11.74      1.99 o 
  -8  11   7      146.49      159.01      9.93 o 
  -7  11   7       41.49       48.79     13.47 o 
  -6  11   7       19.57       21.37      3.89 o 
  -5  11   7       70.97       72.16      4.72 o 
  -4  11   7        4.53        6.09      2.36 o 
  -3  11   7      270.46      280.00     14.21 o 
  -2  11   7      381.01      361.64     11.07 o 
  -1  11   7       37.25       38.33      4.76 o 
   0  11   7      209.69      186.76      8.35 o 
   1  11   7        0.13        0.66      1.04 o 
   2  11   7      156.47      131.91      4.82 o 
   3  11   7        3.19        1.62      1.41 o 
   4  11   7       47.31       39.16      2.47 o 
   5  11   7      226.64      241.32      5.91 o 
  -8  12   7        0.00       -1.43      3.86 o 
  -7  12   7       32.67       36.38      5.25 o 
  -6  12   7       17.34       15.69      3.84 o 
  -5  12   7        2.47        0.23      1.64 o 
  -4  12   7        2.43        4.31      2.01 o 
  -3  12   7       16.48       11.38      3.47 o 
  -2  12   7      462.94      462.49     13.33 o 
  -1  12   7     1592.33     1499.74     41.71 o 
   0  12   7       27.63       39.28      4.43 o 
   1  12   7       21.07       13.71      1.91 o 
   2  12   7      154.97      148.75      5.22 o 
   3  12   7      103.94      102.83      4.91 o 
   4  12   7        0.02       -0.80      0.80 o 
   5  12   7      141.42      151.25      4.74 o 
  -8  13   7       13.78        3.27      4.67 o 
  -7  13   7        0.57        4.45      4.27 o 
  -6  13   7       34.95       28.40      6.75 o 
  -5  13   7        3.59        4.31      2.26 o 
  -4  13   7       16.67       18.00      3.53 o 
  -3  13   7       21.29       23.69      5.05 o 
  -2  13   7        5.08        3.58      2.25 o 
  -1  13   7      423.45      402.02     12.56 o 
   0  13   7        1.71        1.11      1.58 o 
   1  13   7        3.42        2.55      1.30 o 
   2  13   7       53.13       44.38      3.44 o 
   3  13   7      202.40      226.77      7.03 o 
   4  13   7        0.11       -0.71      0.87 o 
   5  13   7       69.41       67.06      6.10 o 
  -7  14   7       23.36       26.18      6.55 o 
  -6  14   7       54.16       59.84      9.45 o 
  -5  14   7        0.87       -1.52      1.52 o 
  -4  14   7       21.88       18.96      5.29 o 
  -3  14   7       24.03       17.21      4.79 o 
  -2  14   7       29.36       26.39      3.54 o 
  -1  14   7       10.84        8.86      2.43 o 
   0  14   7        7.84        5.58      4.12 o 
   1  14   7        7.91        8.13      1.76 o 
   2  14   7       90.33      102.34      4.85 o 
   3  14   7       73.93       92.15      3.25 o 
   4  14   7      198.01      223.65      8.01 o 
   5  14   7      142.96      174.64      5.28 o 
  -7  15   7        0.01        0.31      4.07 o 
  -6  15   7        0.01       -0.08      3.96 o 
  -5  15   7       12.95       15.77      3.43 o 
  -4  15   7       55.86       41.79      4.88 o 
  -3  15   7       72.13       59.93      7.77 o 
  -2  15   7       55.65       59.78      7.73 o 
  -1  15   7        5.76        3.74      2.41 o 
   0  15   7        0.77        1.27      1.99 o 
   1  15   7      171.55      160.93      6.13 o 
   2  15   7        0.01        0.07      0.63 o 
   3  15   7       44.15       47.09      3.41 o 
   4  15   7       45.36       53.82      4.22 o 
  -7  16   7        9.88        9.49      1.62 o 
  -6  16   7        0.40        0.61      1.08 o 
  -5  16   7        8.06        4.81      3.06 o 
  -4  16   7        9.00        9.69      2.77 o 
  -3  16   7        3.49        1.25      2.76 o 
  -2  16   7       81.83       97.16     10.26 o 
  -1  16   7      153.57      169.49      8.04 o 
   0  16   7       14.03       10.00      2.86 o 
   1  16   7       23.47       27.63      3.16 o 
   2  16   7       32.04       30.94      1.97 o 
   3  16   7        4.70        4.47      1.67 o 
   4  16   7        6.21        8.39      1.62 o 
  -7  17   7       25.90       28.36      2.74 o 
  -6  17   7       76.82       77.85      3.77 o 
  -5  17   7       40.44       39.86      3.47 o 
  -4  17   7       31.08       34.16      7.95 o 
  -3  17   7       60.72       56.43      8.05 o 
  -2  17   7       69.43       73.14      9.12 o 
  -1  17   7      145.49      128.66      7.23 o 
   0  17   7      455.67      441.48     14.68 o 
   1  17   7       64.17       69.40      2.92 o 
   2  17   7       62.73       72.21      4.77 o 
   3  17   7        0.08       -1.00      1.00 o 
   4  17   7      139.45      134.97      4.92 o 
  -6  18   7       49.09       51.61      3.39 o 
  -5  18   7        2.47        0.48      2.13 o 
  -4  18   7       24.08       18.26      1.76 o 
  -3  18   7       23.78       23.66      1.80 o 
  -2  18   7      133.40      128.53      5.59 o 
  -1  18   7       23.12       28.48      1.89 o 
   0  18   7       10.86       14.66      1.62 o 
   1  18   7       41.60       46.81      3.16 o 
   2  18   7       76.47       90.63      3.68 o 
   3  18   7       73.05       84.71      3.81 o 
  -6  19   7        9.54       12.95      2.19 o 
  -5  19   7       66.60       69.02      3.58 o 
  -4  19   7        1.32        1.02      1.08 o 
  -3  19   7      117.68      112.96      4.45 o 
  -2  19   7        0.07        0.72      1.01 o 
  -1  19   7      105.65      109.54      6.04 o 
   0  19   7        1.47        0.78      1.55 o 
   1  19   7       78.32       82.17      5.64 o 
   2  19   7        0.81        2.35      1.28 o 
   3  19   7       82.10       79.69      3.85 o 
  -5  20   7       19.46       17.04      3.33 o 
  -4  20   7      121.58      122.35      4.99 o 
  -3  20   7       28.52       25.45      2.54 o 
  -2  20   7       32.66       31.71      2.88 o 
  -1  20   7        3.28        5.45      1.54 o 
   0  20   7       11.25       11.10      1.81 o 
   1  20   7        4.13        3.86      1.36 o 
   2  20   7       13.60       11.97      1.78 o 
   3  20   7        0.09        0.28      1.60 o 
  -5  21   7      102.66      107.87      4.99 o 
  -4  21   7      100.51      106.79      4.85 o 
  -3  21   7        2.16        3.91      1.92 o 
  -2  21   7        7.01        4.68      1.63 o 
  -1  21   7        3.61        2.50      1.64 o 
   0  21   7       97.09      113.47      4.45 o 
   1  21   7       66.27       75.55      5.32 o 
   2  21   7        5.02        2.26      1.36 o 
  -4  22   7       15.55       18.93      4.35 o 
  -3  22   7        1.67        1.52      1.36 o 
  -2  22   7       46.86       42.61      8.42 o 
  -1  22   7       53.34       48.32      6.32 o 
   0  22   7       22.93       25.85      2.71 o 
   1  22   7       31.83       32.46      2.83 o 
  -3  23   7       15.09       15.63      2.34 o 
  -2  23   7       10.67       12.02      2.33 o 
  -1  23   7       44.56       43.56      3.92 o 
   0  23   7       11.31       14.67      2.33 o 
  -8   0   8       69.95       79.36     11.42 o 
  -7   0   8       16.56       16.68      5.75 o 
  -6   0   8       13.38       20.07      5.58 o 
  -5   0   8      316.13      323.34     16.42 o 
  -4   0   8       22.42       24.40      5.21 o 
  -3   0   8       26.98       30.92      5.41 o 
  -2   0   8       62.36       52.94      5.41 o 
  -1   0   8       24.72        9.25      2.89 o 
   0   0   8      603.97      477.80     20.01 o 
   1   0   8       24.39       13.92      2.03 o 
   2   0   8      217.69      200.03      7.91 o 
   3   0   8        6.61        6.91      2.13 o 
   4   0   8      118.13      126.15      9.66 o 
   5   0   8       27.30       26.60      6.12 o 
  -8   1   8       63.88       61.14      6.88 o 
  -7   1   8        9.80        8.68      3.41 o 
  -6   1   8      280.81      264.39     10.94 o 
  -5   1   8       56.29       69.72      7.58 o 
  -4   1   8       80.98       78.47      6.14 o 
  -3   1   8       63.26       63.49      3.90 o 
  -2   1   8      446.04      408.09      8.93 o 
  -1   1   8       34.17       32.90      6.15 o 
   0   1   8       68.01       54.07      6.60 o 
   1   1   8       27.88       30.34      2.07 o 
   2   1   8       59.34       57.37      4.20 o 
   3   1   8       41.37       50.09      3.75 o 
   4   1   8       83.86       96.67      5.38 o 
   5   1   8      333.93      355.50     13.14 o 
  -8   2   8       23.92       28.86      7.60 o 
  -7   2   8       35.15       38.90      5.33 o 
  -6   2   8      212.48      226.81     10.08 o 
  -5   2   8      220.75      222.97      9.53 o 
  -4   2   8      314.99      331.37     26.01 o 
  -3   2   8        2.97        2.86      1.30 o 
  -2   2   8      178.38      172.50      5.73 o 
  -1   2   8      174.84      161.51     10.81 o 
   0   2   8       74.37       66.62      2.81 o 
   1   2   8       47.95       49.40      3.57 o 
   2   2   8        8.48        6.93      1.45 o 
   3   2   8       31.78       34.57      2.90 o 
   4   2   8       65.21       71.62      4.87 o 
   5   2   8      112.46      117.98      6.62 o 
  -8   3   8      315.51      324.15     27.96 o 
  -7   3   8      265.46      284.10     12.16 o 
  -6   3   8      253.17      229.94     10.17 o 
  -5   3   8        2.58        2.95      4.14 o 
  -4   3   8       42.64       38.62      4.42 o 
  -3   3   8       13.02       11.75      1.67 o 
  -2   3   8      290.28      270.86      9.38 o 
  -1   3   8      321.45      283.14     19.09 o 
   0   3   8      193.54      165.18      5.58 o 
   1   3   8        2.58        1.86      1.58 o 
   2   3   8       47.60       45.21      2.91 o 
   3   3   8        3.76        3.07      1.41 o 
   4   3   8      185.18      205.07      6.51 o 
   5   3   8      136.15      137.33      8.52 o 
  -8   4   8       39.36       29.29      5.12 o 
  -7   4   8      160.98      170.23      9.40 o 
  -6   4   8      200.61      214.95      9.73 o 
  -5   4   8        0.08        2.27      2.26 o 
  -4   4   8       93.42       97.55      6.98 o 
  -3   4   8      214.24      213.62      5.14 o 
  -2   4   8       29.35       34.08      3.62 o 
  -1   4   8      439.89      347.65      7.64 o 
   0   4   8        0.96        3.29      1.27 o 
   1   4   8       55.30       48.66      3.59 o 
   2   4   8        2.36        1.88      1.17 o 
   3   4   8        1.03        1.11      1.22 o 
   4   4   8       53.36       53.57      3.83 o 
   5   4   8       26.43       26.64      3.57 o 
  -8   5   8        0.29        0.33      3.03 o 
  -7   5   8       26.08       28.08      4.92 o 
  -6   5   8      130.68      139.94      7.88 o 
  -5   5   8      373.53      366.50     12.76 o 
  -4   5   8       46.04       40.38      4.54 o 
  -3   5   8      117.02      123.80      5.77 o 
  -2   5   8      522.39      544.36     10.98 o 
  -1   5   8       77.45       91.17      3.44 o 
   0   5   8       54.76       60.44      3.70 o 
   1   5   8       19.24       13.24      1.75 o 
   2   5   8      248.87      239.88      6.24 o 
   3   5   8       81.00       95.91      4.40 o 
   4   5   8      140.31      168.70      5.99 o 
   5   5   8      637.37      684.40     16.50 o 
  -8   6   8       93.31       89.11      8.26 o 
  -7   6   8       87.24       93.52      7.93 o 
  -6   6   8      462.63      448.89     43.05 o 
  -5   6   8      227.13      218.49      9.54 o 
  -4   6   8      608.96      610.72     21.28 o 
  -3   6   8      130.61      128.14      4.07 o 
  -2   6   8      574.79      559.66     11.46 o 
  -1   6   8      653.98      603.56     25.63 o 
   0   6   8       63.06       50.43      3.67 o 
   1   6   8      151.97      148.82      4.87 o 
   2   6   8        1.22        0.41      1.11 o 
   3   6   8        2.98        0.15      1.20 o 
   4   6   8      119.40      140.37      5.71 o 
   5   6   8       58.30       64.78      4.61 o 
  -8   7   8      274.83      293.73     18.86 o 
  -7   7   8      285.12      305.23     12.72 o 
  -6   7   8      134.56      138.42      8.24 o 
  -5   7   8        0.92        1.30      2.18 o 
  -4   7   8      182.43      184.28     13.17 o 
  -3   7   8      241.11      220.45      5.65 o 
  -2   7   8      116.23      109.47      4.89 o 
  -1   7   8      336.91      294.29     12.97 o 
   0   7   8       48.14       45.27      3.88 o 
   1   7   8        3.87        2.24      1.19 o 
   2   7   8       25.58       19.35      2.15 o 
   3   7   8        0.87        2.07      1.41 o 
   4   7   8        1.13        0.54      1.42 o 
   5   7   8       37.77       33.71      3.58 o 
  -8   8   8      191.66      204.87     14.71 o 
  -7   8   8       28.32       24.87      4.73 o 
  -6   8   8       56.67       56.80      6.03 o 
  -5   8   8        0.58       -0.30      2.01 o 
  -4   8   8       29.42       25.55      4.35 o 
  -3   8   8       20.71       21.96      2.44 o 
  -2   8   8       71.18       57.24      6.86 o 
  -1   8   8       54.80       40.50      3.71 o 
   0   8   8      254.36      230.16      8.38 o 
   1   8   8        3.93        4.50      1.35 o 
   2   8   8       39.24       36.93      2.89 o 
   3   8   8       53.89       47.96      4.40 o 
   4   8   8        4.92        1.80      1.65 o 
   5   8   8       23.45       16.91      2.79 o 
  -8   9   8       18.92       11.75      4.41 o 
  -7   9   8       11.03       14.35      3.90 o 
  -6   9   8        0.44        2.14      2.49 o 
  -5   9   8      176.99      175.15     12.72 o 
  -4   9   8       20.45       18.42      3.31 o 
  -3   9   8       52.21       49.37      3.67 o 
  -2   9   8        2.68        4.18      1.66 o 
  -1   9   8       23.83       31.30      3.44 o 
   0   9   8       87.70       70.52      4.95 o 
   1   9   8       25.89       27.11      2.70 o 
   2   9   8        8.14        7.84      1.70 o 
   3   9   8       17.91       17.90      3.00 o 
   4   9   8        6.42        9.06      2.13 o 
   5   9   8      131.70      145.23      6.42 o 
  -8  10   8       35.37       37.63      5.85 o 
  -7  10   8       12.66       10.69      3.89 o 
  -6  10   8        8.39       15.59      3.56 o 
  -5  10   8       58.53       56.32      8.60 o 
  -4  10   8      132.50      129.96      7.16 o 
  -3  10   8      144.86      133.60      9.71 o 
  -2  10   8        1.79        2.18      1.62 o 
  -1  10   8      140.93      136.67      6.37 o 
   0  10   8      102.62       98.09      5.94 o 
   1  10   8       51.47       50.21      3.68 o 
   2  10   8        1.52        2.74      1.43 o 
   3  10   8       25.40       24.40      2.76 o 
   4  10   8       51.69       47.60      3.96 o 
   5  10   8       29.47       28.46      5.12 o 
  -7  11   8       22.36       18.43      5.79 o 
  -6  11   8        1.46       -2.58      3.12 o 
  -5  11   8        0.37       -0.88      3.17 o 
  -4  11   8      451.39      472.95     15.23 o 
  -3  11   8      687.14      672.53     26.33 o 
  -2  11   8       18.02       13.74      7.09 o 
  -1  11   8        0.30        1.00      1.59 o 
   0  11   8      118.60      126.67      7.92 o 
   1  11   8      206.62      203.22      7.24 o 
   2  11   8      232.00      243.89      7.03 o 
   3  11   8      106.24      116.35      5.43 o 
   4  11   8       12.90        9.50      2.32 o 
  -7  12   8       34.05       26.69      6.66 o 
  -6  12   8       28.87       16.20      6.21 o 
  -5  12   8       81.52       66.77      9.85 o 
  -4  12   8       15.46       19.94      4.10 o 
  -3  12   8      556.35      554.46     23.40 o 
  -2  12   8        1.38        2.88      1.89 o 
  -1  12   8      212.56      199.39      8.34 o 
   0  12   8        0.00       -0.18      4.27 o 
   1  12   8       71.25       77.57      4.55 o 
   2  12   8       79.71       84.30      4.53 o 
   3  12   8       65.62       63.14      4.38 o 
   4  12   8       59.43       55.01      4.34 o 
  -7  13   8        0.02       -2.10      3.57 o 
  -6  13   8       15.51        9.97      4.66 o 
  -5  13   8       20.21       25.96      6.43 o 
  -4  13   8        0.27        0.26      1.84 o 
  -3  13   8      152.34      146.88     10.71 o 
  -2  13   8        1.05       -0.32      1.58 o 
  -1  13   8       40.48       53.72      5.03 o 
   0  13   8       40.56       36.62      7.46 o 
   1  13   8      117.36      123.14      5.66 o 
   2  13   8      118.86      133.46      5.34 o 
   3  13   8       33.05       28.46      3.15 o 
   4  13   8       63.69       72.45      5.04 o 
  -7  14   8        4.89       13.18      5.27 o 
  -6  14   8       52.39       46.54      8.85 o 
  -5  14   8      206.81      201.64     14.60 o 
  -4  14   8      513.26      492.25     16.23 o 
  -3  14   8        8.68        2.92      3.14 o 
  -2  14   8      233.28      256.05     11.20 o 
  -1  14   8        3.57        5.16      4.37 o 
   0  14   8      103.73       96.64      6.64 o 
   1  14   8        0.97        0.36      1.58 o 
   2  14   8      122.18      139.14      5.60 o 
   3  14   8        4.37        4.04      2.01 o 
   4  14   8      211.79      221.30     10.88 o 
  -6  15   8        5.41        2.40      3.80 o 
  -5  15   8        6.96        8.83      2.93 o 
  -4  15   8       38.99       31.70      8.09 o 
  -3  15   8      681.81      704.50     28.58 o 
  -2  15   8       29.00       34.21      4.44 o 
  -1  15   8      110.13      113.41      7.17 o 
   0  15   8      179.56      192.87     15.26 o 
   1  15   8       11.20       15.69      2.68 o 
   2  15   8      209.59      211.01      7.02 o 
   3  15   8      791.61      900.12     17.75 o 
  -6  16   8        6.88        3.14      4.84 o 
  -5  16   8       10.44        2.71      5.19 o 
  -4  16   8       73.20       76.69      7.08 o 
  -3  16   8      112.00       87.86     10.03 o 
  -2  16   8        5.70        4.80      3.79 o 
  -1  16   8       15.59       32.80      4.43 o 
   0  16   8       22.06       20.72      3.74 o 
   1  16   8      406.17      440.50     11.98 o 
   2  16   8       30.23       29.53      3.25 o 
   3  16   8        0.34        1.36      1.91 o 
  -6  17   8       27.29       27.80      7.46 o 
  -5  17   8        2.29        2.71      2.60 o 
  -4  17   8        0.07       -0.25      1.79 o 
  -3  17   8       89.09       95.83     11.00 o 
  -2  17   8       17.05       25.10      5.83 o 
  -1  17   8        0.95        1.22      2.11 o 
   0  17   8        8.68        3.31      2.63 o 
   1  17   8      119.12      146.37      6.90 o 
   2  17   8       61.44       71.19      4.87 o 
   3  17   8       48.99       62.06      6.98 o 
  -5  18   8        2.98        1.49      2.53 o 
  -4  18   8        1.12        0.97      2.25 o 
  -3  18   8        2.91        2.85      3.34 o 
  -2  18   8       74.36       87.21     10.69 o 
  -1  18   8       20.17       25.86      6.40 o 
   0  18   8        0.31        1.56      2.29 o 
   1  18   8        1.28       -0.39      1.72 o 
   2  18   8       73.70       76.19      5.94 o 
  -5  19   8        0.27        1.11      2.66 o 
  -4  19   8       17.15       15.44      3.84 o 
  -3  19   8       81.70       96.61     11.34 o 
  -2  19   8       77.00       73.70      9.94 o 
  -1  19   8      205.13      210.89     10.20 o 
   0  19   8       57.68       59.87      7.11 o 
   1  19   8       16.79       10.27      2.72 o 
   2  19   8       51.21       50.86      9.12 o 
  -4  20   8        2.01        2.05      2.87 o 
  -3  20   8        1.34        0.18      2.92 o 
  -2  20   8      148.72      165.55     13.11 o 
  -1  20   8       64.85       77.16     10.72 o 
   0  20   8        6.01        6.37      2.91 o 
   1  20   8       22.92       20.46      3.84 o 
  -3  21   8       11.30       17.85      4.07 o 
  -2  21   8        9.53       11.83      4.92 o 
  -1  21   8       33.26       42.81      8.19 o 
   0  21   8        1.57       -0.21      1.92 o 
  -8   1   9       34.42       37.70      5.81 o 
  -7   1   9        2.63        1.25      3.02 o 
  -6   1   9        9.02       14.79      3.50 o 
  -5   1   9       40.96       51.56     14.41 o 
  -4   1   9       12.33        7.48      2.74 o 
  -3   1   9      230.24      204.97      8.97 o 
  -2   1   9      227.06      198.85      5.88 o 
  -1   1   9       16.73       12.97      3.16 o 
   0   1   9      183.87      164.04      3.78 o 
   1   1   9       14.79       12.70      1.74 o 
   2   1   9       43.83       52.78      3.72 o 
   3   1   9       12.66       16.24      3.09 o 
   4   1   9       93.45      104.74     10.53 o 
  -8   2   9      575.58      590.10     19.92 o 
  -7   2   9      274.79      270.81     12.22 o 
  -6   2   9      343.31      331.19     19.75 o 
  -5   2   9        4.22        6.18      2.71 o 
  -4   2   9      194.78      196.34      9.02 o 
  -3   2   9       41.06       38.64      4.60 o 
  -2   2   9        0.35        0.19      1.05 o 
  -1   2   9        1.84        1.48      1.69 o 
   0   2   9        4.55        2.92      1.31 o 
   1   2   9        0.00        0.50      1.07 o 
   2   2   9        1.22       -0.16      1.66 o 
   3   2   9      470.52      510.04     10.93 o 
   4   2   9       48.92       28.78      6.24 o 
  -8   3   9      128.20      122.41      9.77 o 
  -7   3   9       14.78       13.41      4.08 o 
  -6   3   9      207.42      231.11     10.94 o 
  -5   3   9        7.59        7.55      3.01 o 
  -4   3   9       79.85       85.22      6.77 o 
  -3   3   9        0.12        0.01      0.89 o 
  -2   3   9       81.50       65.30      5.41 o 
  -1   3   9       33.65       38.51      4.20 o 
   0   3   9        0.36        2.03      1.75 o 
   1   3   9        5.65        6.86      1.50 o 
   2   3   9      376.39      390.51     16.73 o 
   3   3   9        8.50        5.87      1.76 o 
   4   3   9       59.91       74.20      5.36 o 
  -8   4   9       33.76       39.79      6.06 o 
  -7   4   9       29.86       25.92      4.87 o 
  -6   4   9      111.63      117.96      8.64 o 
  -5   4   9        0.16        1.39      2.84 o 
  -4   4   9       63.47       77.50      6.39 o 
  -3   4   9        9.93        9.05      1.56 o 
  -2   4   9      130.85      126.39      5.01 o 
  -1   4   9       18.36       16.82      3.14 o 
   0   4   9      127.61      125.97      8.39 o 
   1   4   9       46.97       47.12      3.11 o 
   2   4   9        2.66        3.12      1.58 o 
   3   4   9      117.48      126.67      5.15 o 
   4   4   9       10.50       13.11      2.51 o 
  -8   5   9       11.38       13.60      5.58 o 
  -7   5   9       28.50       25.92      4.91 o 
  -6   5   9       57.18       47.08      5.66 o 
  -5   5   9      197.55      188.76     11.48 o 
  -4   5   9      588.81      583.48     17.10 o 
  -3   5   9      524.96      456.25      9.16 o 
  -2   5   9      152.44      153.63      5.60 o 
  -1   5   9        0.00        2.00      1.38 o 
   0   5   9        0.52       -0.85      1.24 o 
   1   5   9       27.49       34.75      3.64 o 
   2   5   9      158.09      176.49      8.38 o 
   3   5   9       72.15       85.23      4.78 o 
   4   5   9       74.60       83.35      5.05 o 
  -7   6   9        0.61       -1.43      2.76 o 
  -6   6   9       28.87       29.08      4.79 o 
  -5   6   9        5.73        1.55      2.34 o 
  -4   6   9       65.01       72.78      6.28 o 
  -3   6   9       20.10       24.15      2.47 o 
  -2   6   9       16.44       10.99      2.01 o 
  -1   6   9       34.64       37.00      4.89 o 
   0   6   9        1.75        2.41      1.57 o 
   1   6   9        9.20       11.71      1.92 o 
   2   6   9       96.28       87.21      4.85 o 
   3   6   9      714.99      727.91     14.35 o 
   4   6   9       24.01       32.76      3.44 o 
  -7   7   9       57.33       40.68      6.70 o 
  -6   7   9        0.05        1.95      3.60 o 
  -5   7   9       43.84       48.54     12.60 o 
  -4   7   9        0.53        2.78      3.70 o 
  -3   7   9        5.25        7.09      1.67 o 
  -2   7   9      206.15      201.18      9.85 o 
  -1   7   9        8.44       10.61      2.17 o 
   0   7   9        3.03        2.95      3.19 o 
   1   7   9       75.57       81.97      4.08 o 
   2   7   9      102.85      110.62      5.24 o 
   3   7   9       29.81       32.96      3.17 o 
   4   7   9      160.77      185.16      6.79 o 
  -7   8   9       62.69       68.57      7.20 o 
  -6   8   9      184.89      185.34      9.72 o 
  -5   8   9       69.58       73.52     10.12 o 
  -4   8   9      223.18      224.84     14.79 o 
  -3   8   9      376.29      374.07      9.76 o 
  -2   8   9        1.75        2.16      1.56 o 
  -1   8   9        3.18        1.43      1.60 o 
   0   8   9      316.68      334.85     14.79 o 
   1   8   9        4.23        4.98      1.81 o 
   2   8   9       88.43       87.67      5.01 o 
   3   8   9      189.23      203.15      6.71 o 
   4   8   9       12.68       17.06      2.77 o 
  -7   9   9       13.87       11.80      5.75 o 
  -6   9   9       20.11       30.26      7.51 o 
  -5   9   9      101.55       94.93     11.40 o 
  -4   9   9      235.87      221.03     15.14 o 
  -3   9   9       74.17       71.08      4.34 o 
  -2   9   9      119.75      115.07      5.84 o 
  -1   9   9       67.52       66.71      5.59 o 
   0   9   9        0.87        2.15      1.90 o 
   1   9   9        2.26        1.36      1.48 o 
   2   9   9        5.70        3.73      1.84 o 
   3   9   9       64.13       59.88      8.03 o 
   4   9   9       36.49       33.07      7.60 o 
  -7  10   9        1.19       -0.01      4.39 o 
  -6  10   9        0.00        5.33      4.77 o 
  -5  10   9       89.67       86.28     10.97 o 
  -4  10   9       49.26       57.74      9.46 o 
  -3  10   9      277.14      270.07     11.12 o 
  -2  10   9        6.30       10.32      2.50 o 
  -1  10   9       20.06       28.86      3.65 o 
   0  10   9       53.29       55.45      5.11 o 
   1  10   9       75.16       80.17      4.60 o 
   2  10   9       45.65       51.83      4.27 o 
   3  10   9      172.39      165.14      6.24 o 
  -7  11   9        3.28        3.74      3.95 o 
  -6  11   9      127.30      129.85     14.04 o 
  -5  11   9       36.14       25.99      6.35 o 
  -4  11   9       55.53       56.67      9.31 o 
  -3  11   9        1.58        1.31      1.98 o 
  -2  11   9      138.86      149.22      7.22 o 
  -1  11   9       77.48       73.56      5.92 o 
   0  11   9      239.24      275.38     15.99 o 
   1  11   9       37.04       43.46      6.17 o 
   2  11   9       84.88       89.08      7.00 o 
   3  11   9       16.84       18.01      2.74 o 
  -6  12   9       32.59       44.95      8.79 o 
  -5  12   9       80.65       87.37     11.31 o 
  -4  12   9       12.54       12.05      6.43 o 
  -3  12   9       10.38       11.96      3.27 o 
  -2  12   9       88.52      103.32     10.14 o 
  -1  12   9       86.05       90.63      6.68 o 
   0  12   9      248.01      263.24     10.47 o 
   1  12   9      329.57      364.49     10.17 o 
   2  12   9        4.94        1.65      2.03 o 
   3  12   9       49.70       44.48      3.89 o 
  -6  13   9      114.95      108.66     13.50 o 
  -5  13   9      100.05      115.96     13.19 o 
  -4  13   9       19.78       18.65      3.98 o 
  -3  13   9       66.02       61.95      8.52 o 
  -2  13   9       24.66       21.99      6.39 o 
  -1  13   9        5.20        5.96      2.57 o 
   0  13   9       11.35       13.73      4.48 o 
   1  13   9        6.09        8.03      2.20 o 
   2  13   9       80.47       89.21      5.95 o 
   3  13   9       57.64       56.47      9.75 o 
  -6  14   9      124.87      106.12     13.07 o 
  -5  14   9      206.41      200.57     15.08 o 
  -4  14   9       13.04       17.93      3.93 o 
  -3  14   9       78.75       76.42      9.64 o 
  -2  14   9       16.68       21.31      3.85 o 
  -1  14   9       49.67       55.42      5.70 o 
   0  14   9      164.31      155.24      8.46 o 
   1  14   9      113.43      120.57      7.38 o 
   2  14   9       56.34       51.29      5.31 o 
  -5  15   9      285.66      275.88     18.23 o 
  -4  15   9       49.08       61.38      6.58 o 
  -3  15   9        8.45       10.74      4.52 o 
  -2  15   9        0.27        0.74      2.20 o 
  -1  15   9      260.39      279.10     12.25 o 
   0  15   9      170.10      182.88      9.32 o 
   1  15   9        0.01       -1.35      1.80 o 
   2  15   9       20.38       23.52      3.36 o 
  -5  16   9      267.95      292.80     18.99 o 
  -4  16   9       51.77       49.41      6.08 o 
  -3  16   9      231.62      242.82     15.69 o 
  -2  16   9      106.99      119.51     12.98 o 
  -1  16   9       14.77       18.15      3.69 o 
   0  16   9        1.36        2.32      1.91 o 
   1  16   9       62.92       66.23      5.26 o 
  -4  17   9       90.20       97.73      8.54 o 
  -3  17   9      142.35      144.13     12.06 o 
  -2  17   9        2.35       -1.49      2.97 o 
  -1  17   9      150.70      157.12      8.75 o 
   0  17   9        4.30        3.12      2.09 o 
   1  17   9      231.55      261.37     15.66 o 
  -3  18   9        9.17        8.62      4.70 o 
  -2  18   9       39.35       52.32      9.04 o 
  -1  18   9       11.84       13.38      3.55 o 
   0  18   9       19.87       18.38      3.21 o 
  -2  19   9       23.59       12.13      5.61 o 
  -1  19   9       21.95       20.85      6.06 o 
  -7   0  10       17.02       24.84      7.48 o 
  -6   0  10       20.56       20.20      6.36 o 
  -5   0  10        0.01        8.61      4.40 o 
  -4   0  10        4.61       -0.52      3.12 o 
  -3   0  10       12.93       13.34      4.83 o 
  -2   0  10       30.51       41.82      7.25 o 
  -1   0  10        0.38        1.00      2.67 o 
   0   0  10      226.16      234.98      7.63 o 
   1   0  10       90.87       97.54      6.54 o 
   2   0  10       41.33       44.56      5.97 o 
   3   0  10      107.78      123.48      9.74 o 
  -7   1  10       14.43       15.96      4.60 o 
  -6   1  10        3.44        4.71      3.13 o 
  -5   1  10      101.20      102.99      8.11 o 
  -4   1  10       14.86       18.55      3.94 o 
  -3   1  10       13.52        8.29      2.81 o 
  -2   1  10        1.50        2.16      2.28 o 
  -1   1  10        4.33        4.59      2.89 o 
   0   1  10       12.40       10.92      1.47 o 
   1   1  10      226.74      234.88      6.76 o 
   2   1  10       64.60       60.57      4.81 o 
   3   1  10       21.60       19.19      3.46 o 
  -7   2  10        7.90       11.50      4.18 o 
  -6   2  10       98.37      105.44     10.14 o 
  -5   2  10        3.35        5.10      2.96 o 
  -4   2  10      154.60      152.12      8.39 o 
  -3   2  10        5.77        5.02      2.56 o 
  -2   2  10       48.70       49.85      7.61 o 
  -1   2  10        0.23       -0.06      0.99 o 
   0   2  10        6.79        6.19      1.71 o 
   1   2  10        3.05        2.40      1.87 o 
   2   2  10        3.42        7.97      2.07 o 
   3   2  10       52.57       53.06      5.11 o 
  -7   3  10       23.54       23.96      5.07 o 
  -6   3  10       12.58        9.58      3.60 o 
  -5   3  10      164.21      175.89      9.39 o 
  -4   3  10       80.07       76.67      6.79 o 
  -3   3  10        2.64        3.99      1.26 o 
  -2   3  10       74.88       70.53      3.00 o 
  -1   3  10       15.29       15.72      6.71 o 
   0   3  10       28.92       36.75      2.37 o 
   1   3  10      261.16      261.99      7.34 o 
   2   3  10      252.22      277.02      8.31 o 
   3   3  10       19.79       26.16      3.82 o 
  -7   4  10       22.04       12.89      4.46 o 
  -6   4  10       10.53       11.63      3.78 o 
  -5   4  10        6.56        5.57      6.72 o 
  -4   4  10        1.44        4.78      2.74 o 
  -3   4  10        0.24       -0.09      1.70 o 
  -2   4  10      101.87       96.61      5.26 o 
  -1   4  10       14.01       16.18      7.48 o 
   0   4  10       14.06       13.44      1.75 o 
   1   4  10       96.29      104.15      4.57 o 
   2   4  10       11.41       14.11      2.38 o 
   3   4  10       13.75        7.96      2.40 o 
  -6   5  10      128.07      136.70      9.95 o 
  -5   5  10       74.51       77.41     11.36 o 
  -4   5  10       51.39       47.72      8.39 o 
  -3   5  10        0.02       -0.32      1.44 o 
  -2   5  10        1.21        0.81      1.46 o 
  -1   5  10        8.07        7.60      1.95 o 
   0   5  10       30.15       37.56      2.66 o 
   1   5  10      248.61      280.74      7.89 o 
   2   5  10        1.76        2.42      2.48 o 
   3   5  10      157.80      163.92     13.95 o 
  -6   6  10       86.48       90.33      8.30 o 
  -5   6  10       17.96       23.32      6.69 o 
  -4   6  10       57.98       51.36      8.74 o 
  -3   6  10        8.48        8.19      2.22 o 
  -2   6  10        0.07        0.53      1.54 o 
  -1   6  10       75.30       67.28      4.68 o 
   0   6  10      195.36      205.28      8.08 o 
   1   6  10       17.37       14.02      2.25 o 
   2   6  10      139.49      170.40      6.60 o 
  -6   7  10       35.68       25.22      6.86 o 
  -5   7  10       36.04       33.82      7.53 o 
  -4   7  10       28.60       33.29      7.22 o 
  -3   7  10        3.00        6.10      2.22 o 
  -2   7  10       40.13       49.66      4.28 o 
  -1   7  10        3.73        4.05      1.92 o 
   0   7  10       91.18       89.05      4.07 o 
   1   7  10        2.19        4.69      1.72 o 
   2   7  10       41.49       45.98      9.48 o 
  -6   8  10      292.91      314.14     19.65 o 
  -5   8  10      221.28      225.27     15.83 o 
  -4   8  10      140.80      145.92     14.84 o 
  -3   8  10       28.37       21.34      3.33 o 
  -2   8  10      312.86      348.01     11.21 o 
  -1   8  10      252.35      287.44     11.57 o 
   0   8  10      145.58      163.17      5.62 o 
   1   8  10      369.40      374.99     11.35 o 
   2   8  10       57.14       58.53      4.58 o 
  -6   9  10       72.01       91.82     12.40 o 
  -5   9  10       49.92       48.75      8.79 o 
  -4   9  10       21.50       20.54      6.23 o 
  -3   9  10      110.45      124.56     12.61 o 
  -2   9  10       95.44      106.61      6.33 o 
  -1   9  10       43.41       55.35      6.67 o 
   0   9  10       75.38       75.87      4.25 o 
   1   9  10      130.74      144.01      5.97 o 
   2   9  10       51.11       48.63      6.72 o 
  -6  10  10        7.10        7.02      5.04 o 
  -5  10  10        0.76       -2.33      4.01 o 
  -4  10  10       60.33       76.83     11.01 o 
  -3  10  10        0.18       -1.57      1.92 o 
  -2  10  10       11.70       10.55      2.69 o 
  -1  10  10       10.88        9.31      2.71 o 
   0  10  10       59.73       54.00      4.77 o 
   1  10  10       55.78       59.29      5.23 o 
   2  10  10       41.77       41.38      5.30 o 
  -5  11  10        8.95        7.11      5.06 o 
  -4  11  10        6.83        7.70      4.99 o 
  -3  11  10        0.00        0.17      2.73 o 
  -2  11  10      358.06      381.51     25.19 o 
  -1  11  10        4.33        3.59      2.35 o 
   0  11  10       37.52       45.12      3.77 o 
   1  11  10       26.78       34.64      3.67 o 
  -5  12  10      318.02      305.60     19.50 o 
  -4  12  10       83.87       84.82     11.64 o 
  -3  12  10       11.41       12.75      8.17 o 
  -2  12  10       76.85       89.57      7.50 o 
  -1  12  10       71.60       77.48      6.56 o 
   0  12  10       12.16       12.80      4.08 o 
   1  12  10      411.80      460.61     12.30 o 
  -4  13  10       25.09       33.95      8.11 o 
  -3  13  10      212.14      238.90     11.58 o 
  -2  13  10        5.58        9.63      3.00 o 
  -1  13  10       69.89       73.04      6.52 o 
   0  13  10       66.93       82.74      6.31 o 
   1  13  10       78.80      124.04     14.11 o 
  -4  14  10        2.27        6.60      4.61 o 
  -3  14  10        5.50        6.26      3.03 o 
  -2  14  10       39.72       34.13      4.75 o 
  -1  14  10      114.17      127.36      8.22 o 
   0  14  10       84.55       93.98      6.02 o 
  -3  15  10       27.69       25.55      4.83 o 
  -2  15  10       40.42       49.41     15.25 o 
  -1  15  10       10.17       10.08      4.39 o 
  -5   1  11        3.04        9.39      3.51 o 
  -4   1  11        2.33        7.59      3.34 o 
  -3   1  11       17.37       17.34      3.81 o 
  -2   1  11       20.68       36.18      7.22 o 
  -1   1  11      158.93      155.26      9.81 o 
   0   1  11      209.77      228.04      6.26 o 
   1   1  11       12.08        6.58      2.15 o 
  -5   2  11       13.35       13.39      3.90 o 
  -4   2  11        1.18        0.94      2.59 o 
  -3   2  11        7.42       13.26      4.85 o 
  -2   2  11        1.35        1.54      3.90 o 
  -1   2  11      187.75      198.00      6.88 o 
   0   2  11       37.44       35.60      2.73 o 
   1   2  11      372.56      382.33      9.76 o 
  -5   3  11        0.96        1.83      2.90 o 
  -4   3  11        3.45        6.82      4.77 o 
  -3   3  11       31.14       33.01      3.09 o 
  -2   3  11       50.22       52.46      3.48 o 
  -1   3  11      127.59      131.31      5.79 o 
   0   3  11      161.25      176.94      5.47 o 
   1   3  11      104.67      108.51      5.03 o 
  -5   4  11       17.09       16.75      6.53 o 
  -4   4  11       59.28      114.73     13.14 o 
  -3   4  11       96.48      100.92      5.29 o 
  -2   4  11       23.00       22.71      2.91 o 
  -1   4  11       10.51        9.49      2.25 o 
   0   4  11       92.67      111.93      5.08 o 
   1   4  11      235.08      277.69     17.62 o 
  -5   5  11       34.50       40.75      8.85 o 
  -4   5  11       53.59       75.30     10.64 o 
  -3   5  11       40.39       48.85      4.23 o 
  -2   5  11       50.75       48.73      4.37 o 
  -1   5  11       80.90       89.70      5.57 o 
   0   5  11       88.03       87.64      4.88 o 
  -5   6  11       18.67        5.51      4.91 o 
  -4   6  11      190.63      208.35     15.30 o 
  -3   6  11       17.89       28.04      3.61 o 
  -2   6  11       21.22       20.10      4.39 o 
  -1   6  11       19.57       26.01      3.49 o 
   0   6  11       30.17       35.20      3.04 o 
  -4   7  11       89.96      100.77     12.69 o 
  -3   7  11       11.05        7.86      2.53 o 
  -2   7  11       10.50       15.66      2.97 o 
  -1   7  11       18.03       24.60      3.66 o 
   0   7  11       10.34       10.02      2.15 o 
  -4   8  11       72.00       68.34     10.68 o 
  -3   8  11       37.22       33.28     10.36 o 
  -2   8  11       39.79       38.24      4.30 o 
  -1   8  11       54.92       57.82      5.36 o 
   0   8  11      161.79      158.54     13.19 o 
  -3   9  11        7.08        9.42      5.52 o 
  -2   9  11      101.78      121.52      7.23 o 
  -1   9  11      214.00      223.37      9.59 o 
  -3  10  11      243.67      269.39     18.61 o 
  -2  10  11      151.82      186.63     14.33 o 
                                                 
